# Supplementary material for: Polythia­zide
Source: Acta Crystallogr Sect E Struct Rep Online. 2010 Jun 16;66(Pt 7):o1663–4. doi: 10.1107/S1600536810022105 (PMC3006947; doi:10.1107/S1600536810022105)
Supplement: Supplementary file 1 [file e-66-o1663-sup1.cif]

##############################################################################
###                                                                        ###
###        Electronic paper (Acta Crystallographica Section E)             ###
###                                                                        ###
##############################################################################
#                                                                            #
# This CIF contains the data in a paper accepted for publication in Acta     #
# Crystallographica Section E. It conforms to the requirements of Notes      #
# for Authors for Section E, and has been peer reviewed under the auspices   #
# of the IUCr Commission on Journals.                                        #
#                                                                            #
# Full details of the Crystallographic Information File format               #
# are given in the paper "The Crystallographic Information File (CIF):       #
# a New Standard Archive File for Crystallography" by S. R. Hall, F. H.      #
# Allen and I. D. Brown [Acta Cryst. (1991), A47, 655-685].                  #
#                                                                            #
# The current version of the core CIF dictionary is obtainable from          #
# ftp://ftp.iucr.org/pub/cif_core.dic. The current version number is 2.4.    #
#                                                                            #
# Software is freely available for graphical display of the structure(s) in  #
# this CIF.  For information consult the CIF home page http://www.iucr.org/  #
# cif/home.html                                                              #
#                                                                            #
# This file may be used for bona fide research purposes within the           #
# scientific community so long as proper attribution is given to the journal # 
# article from which it was obtained.                                        #
#                                                                            #
##############################################################################
                                             
data_I
_audit_creation_method     SHELXL-97
_chemical_name_systematic
;
6-chloro-2-methyl-3-{[(2,2,2-trifluoroethyl)sulfanyl]methyl}-3,4-dihydro-
2<i>H</i>-1,2,4-benzothiadiazine-7-sulfonamide 1,1-dioxide
;
_chemical_name_common     polythiazide
_chemical_formula_moiety     'C11 H13 Cl F3 N3 O4 S3'
_chemical_formula_sum     'C11 H13 Cl F3 N3 O4 S3'
_chemical_formula_iupac     'C11 H13 Cl F3 N3 O4 S3'
_chemical_formula_weight     439.87
_symmetry_cell_setting     monoclinic
_symmetry_space_group_name_H-M     'C c'
_symmetry_space_group_name_Hall     'C -2yc'
loop_
    _symmetry_equiv_pos_as_xyz
    'x, y, z'
    'x, -y, z+1/2'
    'x+1/2, y+1/2, z'
    'x+1/2, -y+1/2, z+1/2'
_cell_length_a     14.6659(7)
_cell_length_b     9.5498(6)
_cell_length_c     13.6720(7)
_cell_angle_alpha     90.00
_cell_angle_beta     116.149(3)
_cell_angle_gamma     90.00
_cell_volume     1718.87(16)
_cell_formula_units_Z     4
_cell_measurement_reflns_used     11202
_cell_measurement_theta_min     2.91
_cell_measurement_theta_max     27.48
_cell_measurement_temperature     120(2)
_exptl_crystal_description     plate
_exptl_crystal_colour     colourless
_exptl_crystal_size_max     0.12
_exptl_crystal_size_mid     0.10
_exptl_crystal_size_min     0.06
_exptl_crystal_density_diffrn     1.700
_exptl_crystal_density_meas     ?
_exptl_crystal_density_method     'not measured'
_exptl_crystal_F_000     896
_exptl_absorpt_coefficient_mu     0.640
_exptl_absorpt_correction_type     multi-scan
_exptl_absorpt_process_details     '(SADABS; Sheldrick, 2007)'
_exptl_absorpt_correction_T_min     0.9271
_exptl_absorpt_correction_T_max     0.9626
_diffrn_ambient_temperature     120(2)
_diffrn_radiation_type     MoK\a
_diffrn_radiation_wavelength     0.71073
_diffrn_radiation_source     'Bruker--Nonius FR591 rotating anode'
_diffrn_radiation_monochromator     'graphite'
_diffrn_measurement_device_type
                                'Bruker-Nonius Roper CCD camera on \k-goniostat'
_diffrn_measurement_method     '\f & \w scans'
_diffrn_detector_area_resol_mean     9.091
_diffrn_reflns_number     9021
_diffrn_reflns_av_R_equivalents     0.0554
_diffrn_reflns_av_sigmaI/netI     0.0692
_diffrn_reflns_theta_min     3.32
_diffrn_reflns_theta_max     26.00
_diffrn_reflns_theta_full     25.00
_diffrn_measured_fraction_theta_max     0.998
_diffrn_measured_fraction_theta_full     0.998
_diffrn_reflns_limit_h_min     -17
_diffrn_reflns_limit_h_max     18
_diffrn_reflns_limit_k_min     -11
_diffrn_reflns_limit_k_max     11
_diffrn_reflns_limit_l_min     -15
_diffrn_reflns_limit_l_max     16
_refine_special_details
;
Refinement of <i>F</i>^2^ against ALL reflections. The weighted <i>R</i>-factor
<i>wR</i> and goodness of fit <i>S</i> are based on <i>F</i>^2^, conventional
<i>R</i>-factors <i>R</i> are based on <i>F</i>, with <i>F</i> set to zero for
negative <i>F</i>^2^. The threshold expression of <i>F</i>^2^ >
\s(<i>F</i>^2^) is used only for calculating <i>R</i>-factors(gt) <i>etc</i>.
and is not relevant to the choice of reflections for refinement.
<i>R</i>-factors based on <i>F</i>^2^ are statistically about twice as large
as those based on <i>F</i>, and <i>R</i>- factors based on ALL data will be
even larger.
;
_reflns_number_total     3197
_reflns_number_gt     2768
_reflns_threshold_expression     I>2sigma(I)
_refine_ls_structure_factor_coef     Fsqd
_refine_ls_matrix_type     full
_refine_ls_R_factor_all     0.0550
_refine_ls_R_factor_gt     0.0424
_refine_ls_wR_factor_gt     0.0930
_refine_ls_wR_factor_ref     0.0977
_refine_ls_goodness_of_fit_ref     1.063
_refine_ls_restrained_S_all     1.062
_refine_ls_number_reflns     3197
_refine_ls_number_parameters     239
_refine_ls_number_restraints     5
_refine_ls_hydrogen_treatment     mixed
_refine_ls_weighting_scheme     calc
_refine_ls_weighting_details
         'calc w=1/[\s^2^(Fo^2^)+(0.0435P)^2^+0.0090P] where P=(Fo^2^+2Fc^2^)/3'
_atom_sites_solution_hydrogens     geom
_atom_sites_solution_primary     direct
_atom_sites_solution_secondary     difmap
_refine_ls_shift/su_max     0.000
_refine_ls_shift/su_mean     0.000
_refine_diff_density_max     0.322
_refine_diff_density_min     -0.410
_refine_ls_extinction_method     none
_refine_ls_abs_structure_details     'Flack (1983), 1504 Friedel pairs'
_refine_ls_abs_structure_Flack     0.12(8)
loop_
    _atom_type_symbol
    _atom_type_description
    _atom_type_scat_dispersion_real
    _atom_type_scat_dispersion_imag
    _atom_type_scat_source
    'C' 'C' 0.0033 0.0016
                         'International Tables Vol C Tables 4.2.6.8 and 6.1.1.4'
    'H' 'H' 0.0000 0.0000
                         'International Tables Vol C Tables 4.2.6.8 and 6.1.1.4'
    'N' 'N' 0.0061 0.0033
                         'International Tables Vol C Tables 4.2.6.8 and 6.1.1.4'
    'O' 'O' 0.0106 0.0060
                         'International Tables Vol C Tables 4.2.6.8 and 6.1.1.4'
    'F' 'F' 0.0171 0.0103
                         'International Tables Vol C Tables 4.2.6.8 and 6.1.1.4'
    'S' 'S' 0.1246 0.1234
                         'International Tables Vol C Tables 4.2.6.8 and 6.1.1.4'
    'Cl' 'Cl' 0.1484 0.1585
                         'International Tables Vol C Tables 4.2.6.8 and 6.1.1.4'
_computing_data_collection     'COLLECT (Hooft, 1998)'
_computing_cell_refinement
                    'DENZO (Otwinowski & Minor, 1997) and COLLECT (Hooft, 1998)'
_computing_data_reduction
                    'DENZO (Otwinowski & Minor, 1997) and COLLECT (Hooft, 1998)'
_computing_structure_solution     'SHELXS97 (Sheldrick, 2008)'
_computing_structure_refinement     'SHELXL97 (Sheldrick, 2008)'
_computing_molecular_graphics
     'XP in SHELXTL (Sheldrick, 2008) and Mercury (Macrae <i>et al.</i>,  2006)'
_computing_publication_material     'publCIF (Westrip, 2010)'
loop_
    _atom_site_type_symbol
    _atom_site_label
    _atom_site_fract_x
    _atom_site_fract_y
    _atom_site_fract_z
    _atom_site_U_iso_or_equiv
    _atom_site_adp_type
    _atom_site_calc_flag
    _atom_site_refinement_flags
    _atom_site_occupancy
    _atom_site_disorder_assembly
    _atom_site_disorder_group
    Cl Cl1 0.88627(8) 0.03391(10) 0.90846(8) 0.0280(2) Uani d . 1 . .
    S S1 0.94030(7) 0.63949(10) 0.76867(7) 0.0226(2) Uani d . 1 . .
    S S2 0.77245(7) 0.12532(10) 0.65142(8) 0.0241(2) Uani d . 1 . .
    S S3 1.04262(8) 0.75479(12) 1.17195(8) 0.0262(2) Uani d . 1 . .
    O O1 0.9673(2) 0.6291(3) 0.6804(2) 0.0285(7) Uani d . 1 . .
    O O2 0.8556(2) 0.7293(3) 0.7536(2) 0.0272(7) Uani d . 1 . .
    O O3 0.7388(2) 0.2033(3) 0.5523(2) 0.0348(7) Uani d . 1 . .
    O O4 0.6988(2) 0.0628(3) 0.6808(2) 0.0344(7) Uani d . 1 . .
    N N1 1.0394(2) 0.6927(4) 0.8780(3) 0.0228(7) Uani d . 1 . .
    N N2 1.0131(3) 0.5322(3) 0.9992(3) 0.0214(7) Uani d D 1 . .
    H H1N 1.043(4) 0.502(6) 1.067(2) 0.052(16) Uiso d D 1 . .
    N N3 0.8417(3) -0.0017(4) 0.6449(3) 0.0255(8) Uani d D 1 . .
    H H2N 0.892(3) 0.022(5) 0.631(4) 0.050(16) Uiso d D 1 . .
    H H3N 0.856(4) -0.066(4) 0.696(3) 0.041(15) Uiso d D 1 . .
    C C1 1.0167(3) 0.6786(4) 0.9736(3) 0.0233(9) Uani d . 1 . .
    H H1 0.9479 0.7195 0.9531 0.028 Uiso calc R 1 . .
    C C2 0.9619(3) 0.4380(4) 0.9200(3) 0.0192(8) Uani d . 1 . .
    C C3 0.9196(3) 0.4722(4) 0.8079(3) 0.0193(8) Uani d . 1 . .
    C C4 0.8626(3) 0.3757(4) 0.7286(3) 0.0188(8) Uani d . 1 . .
    H H4 0.8328 0.4027 0.6541 0.023 Uiso calc R 1 . .
    C C5 0.8483(3) 0.2403(4) 0.7563(3) 0.0199(8) Uani d . 1 . .
    C C6 0.8960(3) 0.2032(4) 0.8677(3) 0.0192(8) Uani d . 1 . .
    C C7 0.9523(3) 0.2976(4) 0.9475(3) 0.0206(8) Uani d . 1 . .
    H H7 0.9849 0.2686 1.0215 0.025 Uiso calc R 1 . .
    C C8 1.1391(3) 0.6397(5) 0.8917(3) 0.0289(10) Uani d . 1 . .
    H H8A 1.1933 0.6981 0.9447 0.043 Uiso calc R 1 . .
    H H8B 1.1421 0.6430 0.8216 0.043 Uiso calc R 1 . .
    H H8C 1.1480 0.5428 0.9180 0.043 Uiso calc R 1 . .
    C C9 1.0919(3) 0.7580(4) 1.0712(3) 0.0251(9) Uani d . 1 . .
    H H9A 1.0985 0.8557 1.0509 0.030 Uiso calc R 1 . .
    H H9B 1.1595 0.7129 1.1004 0.030 Uiso calc R 1 . .
    C C10 1.1529(3) 0.8004(6) 1.2942(3) 0.0360(11) Uani d . 1 . .
    H H10A 1.1519 0.7472 1.3558 0.043 Uiso calc R 1 . .
    H H10B 1.2143 0.7715 1.2865 0.043 Uiso calc R 1 . .
    C C11 1.1605(4) 0.9502(6) 1.3201(4) 0.0438(13) Uani d . 1 . .
    F F1 1.2461(3) 0.9823(5) 1.4089(3) 0.0842(14) Uani d . 1 . .
    F F2 1.1618(3) 1.0300(4) 1.2398(3) 0.0708(10) Uani d . 1 . .
    F F3 1.0838(2) 0.9967(4) 1.3395(3) 0.0656(10) Uani d . 1 . .
loop_
    _atom_site_aniso_label
    _atom_site_aniso_U_11
    _atom_site_aniso_U_22
    _atom_site_aniso_U_33
    _atom_site_aniso_U_12
    _atom_site_aniso_U_13
    _atom_site_aniso_U_23
    Cl1 0.0427(6) 0.0181(5) 0.0234(5) -0.0054(4) 0.0147(4) -0.0008(4)
    S1 0.0297(5) 0.0179(5) 0.0215(5) 0.0026(4) 0.0125(4) 0.0038(4)
    S2 0.0276(5) 0.0226(6) 0.0185(5) -0.0012(5) 0.0069(4) -0.0028(4)
    S3 0.0322(5) 0.0254(6) 0.0257(5) -0.0050(4) 0.0172(4) -0.0072(4)
    O1 0.0404(17) 0.0296(17) 0.0201(15) -0.0011(13) 0.0175(13) 0.0038(12)
    O2 0.0278(15) 0.0215(16) 0.0331(17) 0.0057(13) 0.0141(13) 0.0059(13)
    O3 0.0458(18) 0.0267(17) 0.0168(15) 0.0028(14) 0.0000(12) -0.0001(12)
    O4 0.0300(16) 0.0406(19) 0.0346(18) -0.0126(15) 0.0161(14) -0.0130(15)
    N1 0.0321(19) 0.0193(18) 0.0214(18) -0.0022(15) 0.0157(15) -0.0036(14)
    N2 0.0327(18) 0.0143(17) 0.0176(18) -0.0026(14) 0.0116(15) 0.0015(13)
    N3 0.034(2) 0.020(2) 0.025(2) 0.0027(16) 0.0156(16) -0.0014(15)
    C1 0.036(2) 0.017(2) 0.021(2) -0.0040(18) 0.0165(17) -0.0021(16)
    C2 0.0214(19) 0.019(2) 0.017(2) 0.0023(16) 0.0083(16) -0.0020(16)
    C3 0.024(2) 0.016(2) 0.019(2) 0.0041(16) 0.0111(16) 0.0020(16)
    C4 0.0179(18) 0.019(2) 0.017(2) 0.0053(16) 0.0061(15) 0.0013(16)
    C5 0.022(2) 0.019(2) 0.019(2) -0.0006(17) 0.0092(17) -0.0054(16)
    C6 0.0242(19) 0.017(2) 0.018(2) 0.0004(16) 0.0109(16) 0.0005(16)
    C7 0.028(2) 0.019(2) 0.0131(19) -0.0031(17) 0.0075(15) 0.0003(15)
    C8 0.021(2) 0.041(3) 0.025(2) 0.0011(19) 0.0104(17) 0.0052(19)
    C9 0.032(2) 0.023(2) 0.021(2) 0.0007(18) 0.0118(17) -0.0009(17)
    C10 0.033(2) 0.054(3) 0.020(2) 0.004(2) 0.0101(18) -0.002(2)
    C11 0.040(3) 0.054(4) 0.044(3) -0.020(2) 0.024(2) -0.021(3)
    F1 0.066(2) 0.128(4) 0.062(2) -0.063(2) 0.0310(18) -0.056(2)
    F2 0.095(2) 0.052(2) 0.072(2) -0.0414(19) 0.043(2) -0.0140(18)
    F3 0.069(2) 0.052(2) 0.095(3) -0.0182(17) 0.053(2) -0.0440(19)
_geom_special_details
;
All e.s.d.'s (except the e.s.d. in the dihedral angle between two l.s. planes)
are estimated using the full covariance matrix. The cell e.s.d.'s are taken
into account individually in the estimation of e.s.d.'s in distances, angles
and torsion angles; correlations between e.s.d.'s in cell parameters are only
used when they are defined by crystal symmetry. An approximate (isotropic)
treatment of cell e.s.d.'s is used for estimating e.s.d.'s involving l.s.
planes.
;
loop_
    _geom_bond_atom_site_label_1
    _geom_bond_atom_site_label_2
    _geom_bond_site_symmetry_2
    _geom_bond_distance
    _geom_bond_publ_flag
    Cl1 C6 . 1.736(4) ?
    S1 O1 . 1.429(3) ?
    S1 O2 . 1.448(3) ?
    S1 N1 . 1.640(3) ?
    S1 C3 . 1.753(4) ?
    S2 O3 . 1.430(3) ?
    S2 O4 . 1.437(3) ?
    S2 N3 . 1.610(4) ?
    S2 C5 . 1.759(4) ?
    S3 C10 . 1.794(4) ?
    S3 C9 . 1.816(4) ?
    N1 C8 . 1.480(5) ?
    N1 C1 . 1.490(5) ?
    N2 C2 . 1.353(5) ?
    N2 C1 . 1.447(5) ?
    N2 H1N . 0.88(2) ?
    N3 H2N . 0.87(2) ?
    N3 H3N . 0.884(19) ?
    C1 C9 . 1.508(5) ?
    C1 H1 . 1.0000 ?
    C2 C3 . 1.415(5) ?
    C2 C7 . 1.416(6) ?
    C3 C4 . 1.388(5) ?
    C4 C5 . 1.390(5) ?
    C4 H4 . 0.9500 ?
    C5 C6 . 1.412(5) ?
    C6 C7 . 1.375(5) ?
    C7 H7 . 0.9500 ?
    C8 H8A . 0.9800 ?
    C8 H8B . 0.9800 ?
    C8 H8C . 0.9800 ?
    C9 H9A . 0.9900 ?
    C9 H9B . 0.9900 ?
    C10 C11 . 1.467(7) ?
    C10 H10A . 0.9900 ?
    C10 H10B . 0.9900 ?
    C11 F3 . 1.340(6) ?
    C11 F2 . 1.343(6) ?
    C11 F1 . 1.343(6) ?
loop_
    _geom_angle_atom_site_label_1
    _geom_angle_atom_site_label_2
    _geom_angle_atom_site_label_3
    _geom_angle_site_symmetry_1
    _geom_angle_site_symmetry_3
    _geom_angle
    _geom_angle_publ_flag
    O1 S1 O2 . . 117.39(17) ?
    O1 S1 N1 . . 109.12(17) ?
    O2 S1 N1 . . 107.83(17) ?
    O1 S1 C3 . . 110.15(18) ?
    O2 S1 C3 . . 109.29(18) ?
    N1 S1 C3 . . 101.91(18) ?
    O3 S2 O4 . . 119.56(19) ?
    O3 S2 N3 . . 107.61(19) ?
    O4 S2 N3 . . 105.8(2) ?
    O3 S2 C5 . . 106.11(18) ?
    O4 S2 C5 . . 108.34(18) ?
    N3 S2 C5 . . 109.11(19) ?
    C10 S3 C9 . . 101.8(2) ?
    C8 N1 C1 . . 116.6(3) ?
    C8 N1 S1 . . 116.0(3) ?
    C1 N1 S1 . . 108.8(2) ?
    C2 N2 C1 . . 121.0(3) ?
    C2 N2 H1N . . 118(4) ?
    C1 N2 H1N . . 121(4) ?
    S2 N3 H2N . . 116(4) ?
    S2 N3 H3N . . 115(3) ?
    H2N N3 H3N . . 115(5) ?
    N2 C1 N1 . . 110.2(3) ?
    N2 C1 C9 . . 111.2(3) ?
    N1 C1 C9 . . 111.8(3) ?
    N2 C1 H1 . . 107.8 ?
    N1 C1 H1 . . 107.8 ?
    C9 C1 H1 . . 107.8 ?
    N2 C2 C3 . . 122.5(4) ?
    N2 C2 C7 . . 120.1(3) ?
    C3 C2 C7 . . 117.3(3) ?
    C4 C3 C2 . . 121.2(4) ?
    C4 C3 S1 . . 119.5(3) ?
    C2 C3 S1 . . 119.3(3) ?
    C3 C4 C5 . . 121.1(3) ?
    C3 C4 H4 . . 119.5 ?
    C5 C4 H4 . . 119.5 ?
    C4 C5 C6 . . 117.7(3) ?
    C4 C5 S2 . . 118.4(3) ?
    C6 C5 S2 . . 123.9(3) ?
    C7 C6 C5 . . 122.0(4) ?
    C7 C6 Cl1 . . 117.5(3) ?
    C5 C6 Cl1 . . 120.5(3) ?
    C6 C7 C2 . . 120.3(3) ?
    C6 C7 H7 . . 119.8 ?
    C2 C7 H7 . . 119.8 ?
    N1 C8 H8A . . 109.5 ?
    N1 C8 H8B . . 109.5 ?
    H8A C8 H8B . . 109.5 ?
    N1 C8 H8C . . 109.5 ?
    H8A C8 H8C . . 109.5 ?
    H8B C8 H8C . . 109.5 ?
    C1 C9 S3 . . 106.4(3) ?
    C1 C9 H9A . . 110.5 ?
    S3 C9 H9A . . 110.5 ?
    C1 C9 H9B . . 110.5 ?
    S3 C9 H9B . . 110.5 ?
    H9A C9 H9B . . 108.6 ?
    C11 C10 S3 . . 113.7(4) ?
    C11 C10 H10A . . 108.8 ?
    S3 C10 H10A . . 108.8 ?
    C11 C10 H10B . . 108.8 ?
    S3 C10 H10B . . 108.8 ?
    H10A C10 H10B . . 107.7 ?
    F3 C11 F2 . . 106.8(5) ?
    F3 C11 F1 . . 106.1(4) ?
    F2 C11 F1 . . 105.4(4) ?
    F3 C11 C10 . . 113.0(4) ?
    F2 C11 C10 . . 112.5(4) ?
    F1 C11 C10 . . 112.5(5) ?
loop_
    _geom_hbond_atom_site_label_D
    _geom_hbond_atom_site_label_H
    _geom_hbond_atom_site_label_A
    _geom_hbond_site_symmetry_A
    _geom_hbond_distance_DH
    _geom_hbond_distance_HA
    _geom_hbond_distance_DA
    _geom_hbond_angle_DHA
    N2 H1N O4 4 0.88(2) 2.21(4) 2.906(4) 135(4)
    N2 H1N O1 2_565 0.88(2) 2.59(4) 3.230(4) 130(4)
    N3 H3N O2 1_545 0.884(19) 2.11(3) 2.929(5) 154(5)
    C10 H10B O2 4_565 0.99 2.31 3.267(5) 163.4
data_global
_journal_date_recd_electronic     2010-06-01
_journal_date_accepted     2010-06-09
_journal_name_full     'Acta Crystallographica, Section E'
_journal_year     2010
_journal_volume     66
_journal_issue      7
_journal_page_first     o1663
_journal_page_last     o1664
_journal_paper_category     QO
_journal_coeditor_code     KJ2150
_publ_contact_author_name     'Thomas Gelbrich'
_publ_contact_author_address
;
Institute of Pharmacy,
University of Innsbruck,
Innrain 52,
6020 Innsbruck,
Austria
;
_publ_contact_author_email     'thomas.gelbrich@uibk.ac.at'
_publ_contact_author_fax     '+43 512 507 5306'
_publ_contact_author_phone     '+43 512 507 2939'
_publ_section_title
;
Polythiazide
;
loop_
    _publ_author_name
    _publ_author_footnote
    _publ_author_address
    'Gelbrich, Thomas' .
;
Institute of Pharmacy,
University of Innsbruck,
Innrain 52,
6020 Innsbruck,
Austria
;
    'Haddow, Mairi F.'
;
Current address: School of Chemistry, University of
Bristol, Cantock's Close, Bristol, BS8 1TS, England.
;
;
Institute of Pharmacy,
University of Innsbruck,
Innrain 52,
6020 Innsbruck,
Austria
;
    'Griesser, Ulrich J.' .
;
Institute of Pharmacy,
University of Innsbruck,
Innrain 52,
6020 Innsbruck,
Austria
;
