# Supplementary material for: Polythia­zide
Source: Acta Crystallogr Sect E Struct Rep Online. 2010 Jun 16;66(Pt 7):o1663–4. doi: 10.1107/S1600536810022105 (PMC3006947; doi:10.1107/S1600536810022105)
Supplement: Supplementary file 2 [file e-66-o1663-Isup2.hkl]

# 
# h,k,l, Fc-squared, Fo-squared, sigma(Fo-squared) and status flag 
# 
data_I
_shelx_title ' s92 in Cc' 
_shelx_refln_list_code          4 
_shelx_F_calc_maximum      228.30 
_exptl_crystal_F_000       896.00 
_reflns_d_resolution_high  0.8107 
 
loop_ 
 _symmetry_equiv_pos_as_xyz 
 'x, y, z' 
 'x, -y, z+1/2' 
 'x+1/2, y+1/2, z' 
 'x+1/2, -y+1/2, z+1/2' 
 
_cell_length_a    14.6659 
_cell_length_b     9.5498 
_cell_length_c    13.6720 
_cell_angle_alpha  90.000 
_cell_angle_beta  116.149 
_cell_angle_gamma  90.000 
 
_shelx_F_squared_multiplier     1.000 
 
loop_ 
 _refln_index_h 
 _refln_index_k 
 _refln_index_l 
 _refln_F_squared_calc 
 _refln_F_squared_meas 
 _refln_F_squared_sigma 
 _refln_observed_status 
  11   1 -15      178.62      133.88     59.27 o 
  13   1 -15      217.81       91.96     81.03 o 
   8   2 -15      423.88      301.48    158.92 o 
  10   2 -15      620.13      341.34    152.78 o 
  12   2 -15      210.90       93.64     85.59 o 
   9   3 -15       98.26      101.18     43.94 o 
  11   3 -15      155.02       79.27     81.40 o 
  13   3 -15      623.58      548.98    118.62 o 
   8   4 -15      167.74      220.75     65.41 o 
  10   4 -15      230.46       86.64     77.41 o 
  12   4 -15      712.47      771.13     97.95 o 
   9   5 -15      173.22      250.89     72.56 o 
   8   0 -14     2098.46     1950.43    307.61 o 
  10   0 -14      306.34      210.10     70.77 o 
  12   0 -14      960.71     1147.12    120.80 o 
  14   0 -14      606.16      584.63    115.23 o 
   7   1 -14      910.62      527.85    131.32 o 
   9   1 -14      159.40      159.00     46.63 o 
  11   1 -14      738.23      680.22    105.29 o 
  13   1 -14      843.74      838.67    103.26 o 
  15   1 -14      129.09       34.24     88.40 o 
   6   2 -14       91.33       43.94     30.15 o 
   8   2 -14      327.42      280.73     45.49 o 
  10   2 -14      537.21      445.35     69.37 o 
  12   2 -14      203.31      237.41     42.66 o 
  14   2 -14     1681.90     1602.83    146.83 o 
   7   3 -14     1385.76     1404.73    238.12 o 
   9   3 -14      895.65      949.80     84.60 o 
  11   3 -14      424.32      306.03     64.07 o 
  13   3 -14      169.17      142.84     53.24 o 
   6   4 -14      334.02      268.78     63.36 o 
   8   4 -14      303.26      213.37     60.78 o 
  10   4 -14     3433.33     3598.53    248.38 o 
  12   4 -14      458.53      492.02     97.21 o 
   7   5 -14      722.96      558.00     92.49 o 
   9   5 -14       28.04        0.00    150.44 o 
  11   5 -14       31.23       42.24     59.90 o 
   8   6 -14      227.95      218.70     66.43 o 
  10   6 -14      479.31      544.20    169.65 o 
   3   1 -13      413.33      311.19     74.09 o 
   5   1 -13     2538.47     2410.82    248.85 o 
   7   1 -13      103.84      130.89     41.81 o 
   9   1 -13      412.35      355.28     55.25 o 
  11   1 -13      684.68      849.64    151.18 o 
  13   1 -13     1449.63     1379.00     85.97 o 
  15   1 -13      502.77      414.82     61.07 o 
   4   2 -13     1658.91     1513.03    170.16 o 
   6   2 -13      311.37      267.40     36.80 o 
   8   2 -13     1068.71      836.86     73.56 o 
  10   2 -13      319.26      371.18     45.98 o 
  12   2 -13       22.91        0.00     29.34 o 
  14   2 -13      477.27      359.69     50.65 o 
  16   2 -13      302.20      350.03     76.24 o 
   1   3 -13      274.07      167.60     39.35 o 
   5   3 -13       94.96       91.47     60.81 o 
   7   3 -13      391.62      451.82     86.14 o 
   9   3 -13      561.26      573.02     59.79 o 
  11   3 -13      881.59      880.30     66.67 o 
  13   3 -13      621.71      503.39     59.07 o 
  15   3 -13     1026.52      959.12    120.62 o 
   6   4 -13      408.12      297.28    100.15 o 
   8   4 -13     1226.20     1370.01    171.11 o 
  10   4 -13     1024.11     1110.00    120.78 o 
  12   4 -13      453.94      492.99     62.01 o 
  14   4 -13      223.05      273.70     98.36 o 
   5   5 -13      954.56      732.24    167.60 o 
   7   5 -13     1999.07     1909.66    310.42 o 
   9   5 -13      752.51      777.04    114.46 o 
  11   5 -13     1008.81      894.71    106.23 o 
  13   5 -13       60.05       20.44     95.55 o 
   6   6 -13      552.07      465.51    102.20 o 
   8   6 -13     1090.72     1153.38    147.40 o 
  10   6 -13      837.37      818.39    152.19 o 
  12   6 -13       93.18       81.76     53.65 o 
   7   7 -13       70.71       11.24     56.21 o 
   9   7 -13      600.95      579.97    146.65 o 
   0   0 -12     3251.47     3244.76    318.34 o 
   2   0 -12     4299.04     4734.80    304.04 o 
   4   0 -12     1311.17     1294.33    164.03 o 
   6   0 -12      733.04      649.46     95.55 o 
   8   0 -12     5332.14     5824.17    395.56 o 
  10   0 -12      198.82      119.68     33.20 o 
  12   0 -12     1752.77     1905.27    185.96 o 
  14   0 -12       34.20       89.30     43.95 o 
  16   0 -12      390.84      392.95    126.21 o 
   1   1 -12      872.08     1064.36    155.18 o 
   3   1 -12      311.87      309.41     72.22 o 
   5   1 -12      593.42      483.94     45.16 o 
   7   1 -12      108.49      142.75     39.19 o 
   9   1 -12     1094.80     1103.75    128.39 o 
  11   1 -12     1833.25     1811.90     97.13 o 
  13   1 -12       49.47       63.85     25.58 o 
  15   1 -12      324.71      345.15     52.64 o 
  17   1 -12      210.30        0.00    138.10 o 
   2   2 -12      633.50      608.68    174.25 o 
   4   2 -12     3308.25     3335.89    228.38 o 
   6   2 -12      433.84      482.37     56.45 o 
   8   2 -12      138.32      112.18     25.82 o 
  10   2 -12     2100.30     2169.90    132.15 o 
  12   2 -12      754.89      687.86     62.39 o 
  14   2 -12      403.63      394.59     52.24 o 
  16   2 -12     1023.86      949.24    128.84 o 
  -1   3 -12      474.69      334.70     76.65 o 
   1   3 -12      391.93      307.10     50.08 o 
   3   3 -12     2957.20     3143.71    345.59 o 
   5   3 -12     7040.41     7429.73    475.52 o 
   7   3 -12     3094.08     3267.76    234.50 o 
   9   3 -12       84.53      129.67     41.52 o 
  11   3 -12     1138.04     1178.39     76.34 o 
  13   3 -12      411.87      464.85     55.65 o 
  15   3 -12       24.82        0.00     41.05 o 
   0   4 -12      523.62      447.11     97.09 o 
   2   4 -12     2210.73     1911.60    461.93 o 
   4   4 -12      755.55      698.04     84.17 o 
   6   4 -12     1556.82     1656.19    121.24 o 
   8   4 -12     1189.69     1007.99    100.73 o 
  10   4 -12      636.62      659.21     71.57 o 
  12   4 -12      104.40       85.30     38.07 o 
  14   4 -12     1130.55     1036.38    165.27 o 
   3   5 -12     1071.69      929.13    128.26 o 
   5   5 -12      457.87      358.23     71.54 o 
   7   5 -12      457.82      439.33     81.41 o 
   9   5 -12      158.40      197.19     56.97 o 
  11   5 -12       17.57       22.56     35.56 o 
  13   5 -12      184.07      208.48     81.76 o 
   2   6 -12      246.15      183.44     45.48 o 
   4   6 -12      538.66      401.12    126.21 o 
   6   6 -12     1073.13      888.75    144.74 o 
   8   6 -12       25.84        0.00     37.56 o 
  10   6 -12      446.06      553.03     85.27 o 
  12   6 -12      482.46      414.92    210.53 o 
   3   7 -12       18.75       42.41     38.83 o 
   5   7 -12       70.62      128.26     50.08 o 
   7   7 -12      310.41      233.71    109.02 o 
   9   7 -12      274.62      293.12     76.90 o 
  11   7 -12      384.02      136.94     77.16 o 
   4   8 -12      233.39       86.36     63.36 o 
   6   8 -12       79.12        0.00    165.05 o 
   8   8 -12      749.29      758.81    153.30 o 
  -1   1 -11      202.84      287.74     54.59 o 
   1   1 -11     2755.58     2918.08    366.63 o 
   3   1 -11     3018.10     3076.46    174.98 o 
   5   1 -11     3454.47     3574.82    163.47 o 
   7   1 -11      108.83      119.50     41.45 o 
   9   1 -11      961.26      867.77     55.25 o 
  11   1 -11     1058.29     1090.88     73.57 o 
  13   1 -11      962.75      969.09     75.75 o 
  15   1 -11      846.24      789.98     66.37 o 
  17   1 -11      148.49      170.67     61.55 o 
  -2   2 -11      377.73      522.74    143.08 o 
   0   2 -11      449.66      289.89     42.87 o 
   2   2 -11     4459.62     4518.68    334.82 o 
   4   2 -11      270.37      229.65     39.02 o 
   6   2 -11     1953.64     2047.08    119.01 o 
   8   2 -11     2880.70     3183.71    172.63 o 
  10   2 -11      194.53      206.45     30.24 o 
  12   2 -11     1650.34     1716.73    103.73 o 
  14   2 -11      529.85      492.19     62.66 o 
  16   2 -11      104.53      126.34     47.30 o 
  -3   3 -11     1422.30     1295.86    155.34 o 
  -1   3 -11     3640.58     3865.34    265.63 o 
   1   3 -11     1418.91     1353.96     96.92 o 
   3   3 -11       75.46       73.50     23.83 o 
   5   3 -11      820.08      816.65     62.48 o 
   7   3 -11     1130.06     1122.78     65.46 o 
   9   3 -11     1300.38     1225.15     71.30 o 
  11   3 -11     2105.63     2342.91    116.46 o 
  13   3 -11      721.10      714.26     66.63 o 
  15   3 -11       94.11       21.56     73.61 o 
  -2   4 -11      237.42      184.98     50.08 o 
   0   4 -11      291.32      299.91     53.36 o 
   2   4 -11     1466.09     1382.69    110.92 o 
   4   4 -11      420.01      425.38     37.68 o 
   6   4 -11      376.60      438.87     42.38 o 
   8   4 -11     2144.30     2289.73    172.58 o 
  10   4 -11      245.77      253.68     42.24 o 
  12   4 -11       47.23      104.96     36.71 o 
  14   4 -11      185.11      216.98     51.49 o 
  16   4 -11       89.72      120.48    100.32 o 
  -3   5 -11      325.52        0.00    153.81 o 
  -1   5 -11     1471.92     1481.86    206.44 o 
   1   5 -11      142.83       82.41     54.68 o 
   3   5 -11     3416.52     3423.23    222.59 o 
   5   5 -11      227.35      174.80     32.13 o 
   7   5 -11      445.11      358.37     69.00 o 
   9   5 -11     1066.67     1126.71    104.30 o 
  11   5 -11     1833.93     1767.55    138.32 o 
  13   5 -11       80.31      118.82     63.53 o 
  15   5 -11      160.23      169.62     70.02 o 
  -2   6 -11      552.03      338.78     95.55 o 
   0   6 -11      977.63      895.76    176.29 o 
   2   6 -11     1755.13     1721.00    222.28 o 
   4   6 -11      108.88       77.51     62.23 o 
   6   6 -11      314.53      326.67    106.29 o 
   8   6 -11      325.09      411.72     92.74 o 
  10   6 -11       40.42       59.65     54.75 o 
  12   6 -11      480.37      505.88    101.18 o 
  14   6 -11      879.09      922.33    223.81 o 
   1   7 -11      508.53      472.66     88.40 o 
   3   7 -11      801.08      788.96    219.21 o 
   5   7 -11      670.61      669.62     98.39 o 
   7   7 -11      484.43      335.96     84.10 o 
   9   7 -11      200.98      245.39     46.84 o 
  11   7 -11      305.38      512.52    145.63 o 
   2   8 -11      186.08      175.27     68.47 o 
   4   8 -11      796.01      753.19    114.97 o 
   6   8 -11     1675.34     1567.61    221.77 o 
   8   8 -11     1736.92     1364.25    149.65 o 
  10   8 -11      724.53      675.52    130.30 o 
  -4   0 -10     2537.38     2455.29    247.32 o 
  -2   0 -10     2490.45     2560.55    337.76 o 
   0   0 -10     3546.28     3494.12    295.86 o 
   2   0 -10     4514.49     4402.65    361.78 o 
   4   0 -10     1078.97      808.89    125.70 o 
   6   0 -10      422.34      381.71     46.50 o 
   8   0 -10      432.96      360.54     56.97 o 
  10   0 -10      151.14      222.18     37.55 o 
  12   0 -10     8945.62     9596.43    488.84 o 
  14   0 -10       86.83       71.61     32.71 o 
  16   0 -10      303.32      330.77     56.41 o 
  -5   1 -10      577.61      311.70     97.60 o 
  -3   1 -10     1790.30     1793.21    132.30 o 
  -1   1 -10     1362.47     1499.01    139.24 o 
   1   1 -10      658.24      643.03     62.06 o 
   3   1 -10     2445.62     2584.67    163.22 o 
   5   1 -10     2544.94     2520.43    132.96 o 
   7   1 -10      291.57      321.94     36.35 o 
   9   1 -10      358.55      308.43     30.94 o 
  11   1 -10      664.49      634.66     46.86 o 
  13   1 -10      567.35      550.81     62.96 o 
  15   1 -10      647.31      665.09     58.61 o 
  17   1 -10      589.28      440.69    123.50 o 
  -4   2 -10      374.87      231.48    265.71 o 
  -2   2 -10       93.48      111.38     31.82 o 
   0   2 -10     8638.00     8302.17    369.05 o 
   2   2 -10     6442.25     7134.24    361.81 o 
   4   2 -10      590.57      578.80     38.27 o 
   6   2 -10     2424.95     2447.17    129.95 o 
   8   2 -10     3607.72     3889.57    182.19 o 
  10   2 -10      995.22      991.56     59.80 o 
  12   2 -10      656.92      553.68     45.85 o 
  14   2 -10      913.29     1116.11    119.92 o 
  16   2 -10      317.20      236.67     72.81 o 
  -5   3 -10      686.57      632.28    108.44 o 
  -3   3 -10      445.56      386.35    101.43 o 
  -1   3 -10     1258.02     1129.66     70.85 o 
   1   3 -10      108.10      145.90     57.18 o 
   3   3 -10     3836.55     3918.77    204.85 o 
   5   3 -10      664.66      658.59     64.33 o 
   7   3 -10      592.27      562.67     75.38 o 
   9   3 -10     1562.11     1683.98    120.68 o 
  11   3 -10     4228.24     4774.15    276.26 o 
  13   3 -10     1084.41     1085.00     97.72 o 
  15   3 -10      286.67      302.41     48.28 o 
  17   3 -10      227.67      121.31     77.95 o 
  -4   4 -10     3082.39     3122.23    227.61 o 
  -2   4 -10      321.97      249.78     47.56 o 
   0   4 -10      593.24      660.74     90.96 o 
   2   4 -10     2037.04     1931.82    122.49 o 
   4   4 -10      945.80     1025.74     70.37 o 
   6   4 -10     7713.07     8211.97    365.77 o 
   8   4 -10     2893.77     2985.11    191.14 o 
  10   4 -10      451.11      428.22    100.21 o 
  12   4 -10       17.47       25.99     39.52 o 
  14   4 -10      414.73      418.42     54.92 o 
  16   4 -10     1057.25      988.93    109.13 o 
  -5   5 -10      120.94       63.87    104.24 o 
  -3   5 -10      392.03      181.40    158.41 o 
  -1   5 -10       17.90       10.78     11.67 o 
   1   5 -10       32.90       49.52     22.22 o 
   3   5 -10       33.51        0.00     22.84 o 
   5   5 -10     1407.47     1294.00     97.72 o 
   7   5 -10       97.11      118.61     45.79 o 
   9   5 -10      598.95      622.75     55.15 o 
  11   5 -10     1149.86     1124.99     98.47 o 
  13   5 -10       54.39      148.98     39.40 o 
  15   5 -10       80.94        5.79     62.19 o 
  -4   6 -10      620.16      460.40    103.73 o 
  -2   6 -10      127.04      171.69     31.68 o 
   0   6 -10      290.11      267.76     49.05 o 
   2   6 -10      235.98       74.71     93.85 o 
   4   6 -10      709.14      654.89     52.54 o 
   6   6 -10     1474.62     1420.35     97.41 o 
   8   6 -10      591.33      367.67    113.51 o 
  10   6 -10       67.01       88.65     46.90 o 
  12   6 -10       85.08      162.75     83.04 o 
  14   6 -10      288.43      210.02    112.93 o 
  -3   7 -10      664.04      551.86    126.72 o 
  -1   7 -10     1165.58     1009.71    121.10 o 
   1   7 -10      625.62      492.08     65.92 o 
   3   7 -10      911.81      864.32     87.32 o 
   5   7 -10     1499.85     1396.83    127.33 o 
   7   7 -10      854.03      990.12    109.29 o 
   9   7 -10      703.80      568.53     93.77 o 
  11   7 -10      330.86      187.53     70.52 o 
  13   7 -10      130.86      324.99     97.09 o 
   0   8 -10     1312.74     1136.94    171.18 o 
   2   8 -10     1194.33      740.42    203.88 o 
   4   8 -10      119.11        1.53     39.15 o 
   6   8 -10      443.55      548.55     98.11 o 
   8   8 -10      559.40      509.56    158.69 o 
  10   8 -10      222.14       66.94    158.92 o 
   1   9 -10      539.04      504.85    129.28 o 
   3   9 -10      511.59      496.17    250.38 o 
   5   9 -10       59.33       73.68     54.20 o 
   7   9 -10      197.59      337.76    128.26 o 
  -7   1  -9     1107.72      802.76    115.48 o 
  -5   1  -9      178.88      146.46     47.68 o 
  -3   1  -9     4131.20     3834.03    226.09 o 
  -1   1  -9     1177.91     1231.17    111.42 o 
   1   1  -9     1755.06     1644.95     72.19 o 
   3   1  -9     2646.63     2759.05    145.49 o 
   5   1  -9     2250.81     2293.38     73.67 o 
   7   1  -9     1594.19     1619.94     69.01 o 
   9   1  -9     2626.70     2811.29    154.79 o 
  11   1  -9      168.75      156.67     26.06 o 
  13   1  -9      325.46      271.80     39.02 o 
  15   1  -9      943.92     1045.03     66.18 o 
  17   1  -9      466.28      515.49     76.97 o 
  -6   2  -9      873.15      951.46    152.78 o 
  -4   2  -9     2006.36     2151.59    106.87 o 
  -2   2  -9      547.92      644.57     55.70 o 
   0   2  -9     8633.90     9388.08    313.22 o 
   2   2  -9     1198.03     1150.97     80.16 o 
   4   2  -9       24.67       19.26     30.12 o 
   6   2  -9     2776.12     2942.66    154.26 o 
   8   2  -9      406.41      394.51     46.05 o 
  10   2  -9     1765.89     1746.72     76.49 o 
  12   2  -9     4013.63     4237.81    214.83 o 
  14   2  -9      459.82      440.14     51.89 o 
  16   2  -9      127.80      131.70     47.66 o 
  -7   3  -9        4.75       14.95     48.60 o 
  -5   3  -9      849.48      895.17     99.64 o 
  -3   3  -9      575.41      554.92     47.58 o 
  -1   3  -9     1188.13     1308.97     91.61 o 
   1   3  -9     2819.44     3092.92    182.57 o 
   3   3  -9     5457.79     5578.53    238.55 o 
   5   3  -9      631.39      565.63     49.86 o 
   7   3  -9      561.89      641.48     47.18 o 
   9   3  -9     2819.89     3117.47    134.33 o 
  11   3  -9     1150.21     1123.27    101.61 o 
  13   3  -9      332.05      404.77     44.84 o 
  15   3  -9       80.91       56.98     42.09 o 
  17   3  -9      288.91      196.58     98.36 o 
  -6   4  -9      366.03      391.98     50.40 o 
  -4   4  -9      102.20       49.43     55.44 o 
  -2   4  -9      224.43      289.68     52.62 o 
   0   4  -9     1781.44     1772.26     81.90 o 
   2   4  -9      494.34      460.87     32.81 o 
   4   4  -9      380.27      459.02     58.14 o 
   6   4  -9     2922.69     3266.87    186.23 o 
   8   4  -9     1642.43     1635.41    114.48 o 
  10   4  -9     1353.65     1317.36    106.48 o 
  12   4  -9       49.70       26.28     28.61 o 
  14   4  -9       58.97       73.51     35.92 o 
  16   4  -9      210.10      223.63     68.77 o 
  -5   5  -9      397.18      487.36     66.76 o 
  -3   5  -9      627.43      635.99     31.09 o 
  -1   5  -9     4093.61     4389.83    238.80 o 
   1   5  -9     1571.19     1450.19     99.51 o 
   3   5  -9      249.67      204.96     33.55 o 
   5   5  -9     1448.04     1726.18    106.48 o 
   7   5  -9      208.30      181.77     35.60 o 
   9   5  -9     1801.38     1931.83    136.89 o 
  11   5  -9     4318.62     4592.70    328.60 o 
  13   5  -9      865.16      884.19     84.24 o 
  15   5  -9      474.34      436.95    141.14 o 
  -4   6  -9       45.22        0.00     40.27 o 
  -2   6  -9      441.53      497.56     54.75 o 
   0   6  -9      540.18      663.90     55.88 o 
   2   6  -9     1760.15     1725.00    117.55 o 
   4   6  -9      450.23      406.39     78.57 o 
   6   6  -9     3654.64     3913.67    333.13 o 
   8   6  -9     1793.92     1717.50    143.86 o 
  10   6  -9       90.37       88.81     62.12 o 
  12   6  -9      267.03      240.41     51.68 o 
  14   6  -9      173.55       86.36    110.88 o 
  -3   7  -9     1453.66     1310.17    151.25 o 
  -1   7  -9      108.32       70.52     36.28 o 
   1   7  -9     2064.86     2236.86    195.94 o 
   3   7  -9     1972.07     2100.87    221.98 o 
   5   7  -9     1471.80     1317.94    113.41 o 
   7   7  -9     2360.46     2245.86    189.11 o 
   9   7  -9     1366.03     1288.19    129.20 o 
  11   7  -9      131.21      159.86     46.40 o 
  13   7  -9       26.77        0.00     55.70 o 
  -2   8  -9      952.46      962.19    124.68 o 
   0   8  -9      385.25      353.60     65.41 o 
   2   8  -9       25.58       61.05     56.89 o 
   4   8  -9      106.88       89.10     64.73 o 
   6   8  -9      734.13      680.41    127.00 o 
   8   8  -9      316.86      245.39     89.49 o 
  10   8  -9      129.38      294.84    119.57 o 
  12   8  -9      388.15      368.42    128.26 o 
  -1   9  -9      470.47      475.73     82.78 o 
   1   9  -9      171.30      136.94     77.67 o 
   3   9  -9     1735.95     1720.72    241.23 o 
   5   9  -9     3299.57     3557.28    361.78 o 
   7   9  -9      916.49      957.46    148.43 o 
   9   9  -9      331.73      382.73     99.64 o 
  -8   0  -8      185.06      233.52     63.36 o 
  -6   0  -8     1208.66     1377.11    158.41 o 
  -4   0  -8     1262.21     1606.03    141.03 o 
  -2   0  -8     4538.79     4731.22    280.02 o 
   0   0  -8    15060.90    16279.50    872.76 o 
   2   0  -8     5366.32     5584.56    323.97 o 
   4   0  -8     3104.71     3265.27    174.99 o 
   6   0  -8     4049.91     4230.92    132.96 o 
   8   0  -8     4825.62     5183.96    261.11 o 
  10   0  -8     4249.56     4393.64    180.56 o 
  12   0  -8     5790.55     5870.28    276.14 o 
  14   0  -8      421.39      363.07     63.94 o 
  16   0  -8      524.50      702.10     81.11 o 
  18   0  -8      124.47       71.10     99.64 o 
  -9   1  -8      416.54      306.08    199.28 o 
  -7   1  -8     1522.55     1465.23    132.68 o 
  -5   1  -8      446.38      371.54     63.34 o 
  -3   1  -8     1752.06     1842.31    135.30 o 
  -1   1  -8     1624.82     1551.17     60.98 o 
   1   1  -8     2463.69     2259.25     91.55 o 
   3   1  -8     1152.23     1026.51    109.35 o 
   5   1  -8     4970.71     5072.40    169.01 o 
   7   1  -8     1296.51     1430.95     52.08 o 
   9   1  -8     6450.39     6586.14    173.43 o 
  11   1  -8      414.46      440.70     33.05 o 
  13   1  -8      396.81      442.52     46.45 o 
  15   1  -8      362.00      408.04     66.08 o 
  17   1  -8       28.20       12.07     37.26 o 
  -8   2  -8      381.33      401.12     72.05 o 
  -6   2  -8      115.52       63.96     68.31 o 
  -4   2  -8     1695.09     1691.30    113.08 o 
  -2   2  -8     3861.11     4178.60    213.12 o 
   0   2  -8      171.27      224.03     41.24 o 
   2   2  -8     5713.14     5972.14    184.55 o 
   4   2  -8     1574.75     1724.08    109.97 o 
   6   2  -8       86.61      100.55     22.69 o 
   8   2  -8      902.55      947.38    152.12 o 
  10   2  -8      962.58      878.37     43.89 o 
  12   2  -8      153.58      136.29     33.15 o 
  14   2  -8      623.12      594.09     60.37 o 
  16   2  -8      569.85      532.27     50.78 o 
  -9   3  -8      634.40      533.98    148.19 o 
  -7   3  -8       97.45       97.23     47.07 o 
  -5   3  -8     1342.09     1488.58     98.43 o 
  -3   3  -8     2203.27     2127.69    119.29 o 
  -1   3  -8      530.98      498.11     85.33 o 
   1   3  -8      337.03      408.17     34.06 o 
   3   3  -8     9528.42     9737.70    351.51 o 
   5   3  -8     1119.23     1042.84    124.19 o 
   7   3  -8      395.03      395.47     39.45 o 
   9   3  -8      604.30      627.27     78.82 o 
  11   3  -8      914.93      771.66     84.53 o 
  13   3  -8      753.16      841.04     53.63 o 
  15   3  -8      783.92      808.28     67.64 o 
  17   3  -8      717.30      815.86    107.49 o 
  -8   4  -8      303.01      196.82     47.52 o 
  -6   4  -8     1340.50     1233.18    124.71 o 
  -4   4  -8      949.57      900.44     67.43 o 
  -2   4  -8       27.00       25.34     10.90 o 
   0   4  -8      672.53      582.91     82.05 o 
   2   4  -8     1764.74     1828.43    126.73 o 
   4   4  -8      850.32      905.16     57.44 o 
   6   4  -8    20234.89    21308.02    703.57 o 
   8   4  -8     4084.52     3976.29    227.51 o 
  10   4  -8     1214.59     1195.89     77.90 o 
  12   4  -8      375.83      366.70     51.21 o 
  14   4  -8      384.54      520.55     77.97 o 
  16   4  -8      986.01      650.20    109.55 o 
  -7   5  -8       32.98       20.00     50.81 o 
  -5   5  -8      325.13      272.30     30.02 o 
  -3   5  -8      921.70      887.93     49.68 o 
  -1   5  -8      554.30      566.80     51.40 o 
   1   5  -8      653.45      706.41     53.16 o 
   3   5  -8     4499.34     4843.79    186.89 o 
   5   5  -8      157.40      242.65     62.61 o 
   7   5  -8     1504.50     1248.64     91.32 o 
   9   5  -8      855.77      765.69     63.06 o 
  11   5  -8      106.93      119.19     36.40 o 
  13   5  -8      347.32      426.22     54.15 o 
  15   5  -8      250.43      258.49     74.58 o 
  -6   6  -8      106.46       84.74     49.67 o 
  -4   6  -8     1139.17     1148.20     77.03 o 
  -2   6  -8     1118.66     1037.33    132.35 o 
   0   6  -8      835.50      884.99     64.27 o 
   2   6  -8     1543.67     1772.79     79.16 o 
   4   6  -8      749.75      783.17     95.11 o 
   6   6  -8      901.17     1075.19     60.22 o 
   8   6  -8      769.37      743.23     70.19 o 
  10   6  -8       79.86       66.53     46.95 o 
  12   6  -8      324.73      220.85     43.69 o 
  14   6  -8      139.62      142.92     82.27 o 
  -5   7  -8      432.11      333.47     80.54 o 
  -3   7  -8      179.30      144.40     45.73 o 
  -1   7  -8      345.34      336.45     72.56 o 
   1   7  -8      637.43      569.64     88.62 o 
   3   7  -8     2460.87     2640.99    164.93 o 
   5   7  -8      608.61      600.73     54.05 o 
   7   7  -8      871.53     1035.55     89.56 o 
   9   7  -8     1289.33     1041.29    147.56 o 
  11   7  -8       48.46       37.97     56.21 o 
  13   7  -8      118.51       80.22    300.46 o 
  -4   8  -8      116.71      102.71     61.32 o 
  -2   8  -8      593.00      488.50     81.25 o 
   0   8  -8     1491.14     1512.20    155.25 o 
   2   8  -8     2115.91     2167.36    147.56 o 
   4   8  -8     2846.58     2905.12    287.15 o 
   6   8  -8      162.79      157.24     51.66 o 
   8   8  -8      912.43      833.05     86.34 o 
  10   8  -8      265.90      243.23     69.73 o 
  12   8  -8     1288.41     1215.12    196.73 o 
  -3   9  -8       80.12        7.66    106.29 o 
  -1   9  -8      120.60       44.97     56.72 o 
   1   9  -8      178.49      142.05    180.89 o 
   3   9  -8      147.95      164.21     50.46 o 
   5   9  -8      359.99      360.57    139.71 o 
   7   9  -8       37.89      106.03    105.01 o 
   9   9  -8      164.51      123.66    117.53 o 
   0  10  -8      748.70      572.82    126.72 o 
   2  10  -8     1562.45     1361.27    252.94 o 
   4  10  -8      187.99      183.99     97.60 o 
   6  10  -8       94.95        0.00    106.80 o 
  -9   1  -7      310.99      310.76     30.91 o 
  -7   1  -7      315.41      291.10     35.85 o 
  -5   1  -7     1690.11     1537.22     97.67 o 
  -3   1  -7     2587.15     2672.58    115.95 o 
  -1   1  -7     1793.38     1640.82     94.08 o 
   1   1  -7     1299.76     1270.70     92.91 o 
   3   1  -7     2969.44     3334.19    154.77 o 
   5   1  -7     2426.22     2560.98     94.70 o 
   7   1  -7     3821.51     3938.62     86.62 o 
   9   1  -7     6803.12     6919.61    195.50 o 
  11   1  -7     1515.99     1536.41     61.19 o 
  13   1  -7       60.05      112.88     43.99 o 
  15   1  -7      963.20     1012.20     69.42 o 
  17   1  -7      378.13      393.34     76.33 o 
 -10   2  -7       82.69      113.95     48.03 o 
  -8   2  -7      787.41      764.81    107.35 o 
  -6   2  -7      455.03      437.30     33.19 o 
  -4   2  -7      852.04      774.75     50.19 o 
  -2   2  -7     5889.93     6153.93    215.69 o 
   0   2  -7     2038.85     1879.84    109.61 o 
   2   2  -7       37.14       95.03     22.76 o 
   4   2  -7     2575.89     2651.85    126.03 o 
   6   2  -7     4188.52     4124.15    149.52 o 
   8   2  -7      230.73      273.58     39.79 o 
  10   2  -7     4010.06     4012.16    140.58 o 
  12   2  -7      826.73      841.69     50.24 o 
  14   2  -7      104.50      149.15     32.11 o 
  16   2  -7      556.15      557.63     55.59 o 
  -9   3  -7      311.01      326.18     54.98 o 
  -7   3  -7      245.17      236.16     24.44 o 
  -5   3  -7     1371.22     1446.41     86.97 o 
  -3   3  -7      164.75       86.65     27.28 o 
  -1   3  -7     3574.18     3701.50    136.31 o 
   1   3  -7      290.38      312.90     30.75 o 
   3   3  -7     1405.65     1393.66     64.58 o 
   5   3  -7     4111.85     3765.32    187.80 o 
   7   3  -7     1428.25     1362.33     70.92 o 
   9   3  -7     4787.00     5001.61    209.09 o 
  11   3  -7     1863.36     1888.76    120.72 o 
  13   3  -7     2978.28     3064.71    221.48 o 
  15   3  -7       36.59        0.00     24.56 o 
  17   3  -7      179.54      198.26     73.71 o 
  -8   4  -7      716.53      533.81     73.07 o 
  -6   4  -7      910.22      766.28     45.22 o 
  -4   4  -7       50.20       58.15     19.57 o 
  -2   4  -7     1004.62     1229.70     74.13 o 
   0   4  -7      180.29      251.06     33.16 o 
   2   4  -7      104.42      231.23     44.46 o 
   4   4  -7      899.08      960.52     71.21 o 
   6   4  -7     1211.68     1259.29     98.23 o 
   8   4  -7     2405.55     2522.88    121.73 o 
  10   4  -7      198.57      209.50     45.77 o 
  12   4  -7       65.73       60.41     22.37 o 
  14   4  -7      460.06      416.69     62.24 o 
  16   4  -7       49.06       88.40     55.18 o 
  -7   5  -7       66.61       81.55     25.67 o 
  -5   5  -7     1457.73     1582.72    101.71 o 
  -3   5  -7     1178.52     1252.98     90.77 o 
  -1   5  -7      353.98      411.05     46.18 o 
   1   5  -7     3783.59     4144.53    213.89 o 
   3   5  -7    10748.39    11243.41    454.56 o 
   5   5  -7      341.15      285.04     41.74 o 
   7   5  -7     1033.25     1177.53     64.56 o 
   9   5  -7     1878.12     1919.04    140.82 o 
  11   5  -7      259.06      255.24     34.64 o 
  13   5  -7      783.74      829.56     87.21 o 
  15   5  -7      749.04      848.50    109.54 o 
  -6   6  -7     1983.62     1959.35    130.74 o 
  -4   6  -7      441.82      394.13     59.41 o 
  -2   6  -7     2261.00     2299.94    115.61 o 
   0   6  -7     2403.22     2270.64    205.15 o 
   2   6  -7     2399.61     2065.00    107.49 o 
   4   6  -7     4816.84     5120.70    232.70 o 
   6   6  -7      292.31      405.99     57.89 o 
   8   6  -7      914.31      910.89     75.18 o 
  10   6  -7     1904.51     2258.02    185.07 o 
  12   6  -7     2230.17     2196.10    117.76 o 
  14   6  -7      105.01       83.80    192.13 o 
  -3   7  -7     1209.13     1221.09    118.82 o 
  -1   7  -7      419.34      329.55     61.31 o 
   1   7  -7     2737.04     2789.14    149.67 o 
   3   7  -7      699.84      873.46     85.73 o 
   5   7  -7     2420.97     2651.79    136.47 o 
   7   7  -7      181.64      248.38     44.92 o 
   9   7  -7      623.10      711.30     93.34 o 
  11   7  -7      610.58      525.98     69.50 o 
  13   7  -7      126.37      180.38    119.06 o 
  -4   8  -7      534.33      383.75    103.22 o 
  -2   8  -7      896.73      803.49     83.96 o 
   0   8  -7      753.17      734.20     92.88 o 
   2   8  -7      343.21      306.13     53.50 o 
   4   8  -7      829.03      915.51     85.81 o 
   6   8  -7     1573.17     1340.04    136.21 o 
   8   8  -7      187.41      193.69     59.48 o 
  10   8  -7       55.41       48.79     63.28 o 
  12   8  -7      149.01      130.30     64.38 o 
  -3   9  -7      602.83      578.95     98.62 o 
  -1   9  -7      226.60      324.48    214.61 o 
   1   9  -7     1023.62     1104.86    154.83 o 
   3   9  -7       15.36        0.00     38.32 o 
   5   9  -7       54.89       13.21     43.58 o 
   7   9  -7     3523.60     3241.93    289.86 o 
   9   9  -7     3688.93     4355.64    439.96 o 
  11   9  -7      479.05      694.43    120.08 o 
  -2  10  -7     1332.60     1578.95    253.45 o 
   0  10  -7     1199.11     1505.36    163.52 o 
   2  10  -7      270.01      281.55     82.78 o 
   4  10  -7      804.08      657.86    106.64 o 
   6  10  -7      434.82      256.00     99.64 o 
   8  10  -7      241.63      343.38    131.32 o 
 -10   0  -6      397.23      372.88     60.04 o 
  -8   0  -6     3939.41     4054.54    332.65 o 
  -6   0  -6     1217.90     1268.77     65.85 o 
  -4   0  -6     5561.08     5985.69    493.61 o 
  -2   0  -6     4511.56     5077.16    272.36 o 
   0   0  -6      232.66      241.19     42.41 o 
   2   0  -6    14377.52    14995.81    555.82 o 
   4   0  -6    29138.69    27945.97   1055.66 o 
   6   0  -6    10445.48    11038.49    338.94 o 
   8   0  -6     2555.62     2645.21    120.04 o 
  10   0  -6      762.48      806.92     65.66 o 
  12   0  -6     2817.95     2738.58    197.47 o 
  14   0  -6      457.86      447.81     60.42 o 
  16   0  -6     1327.58     1567.46    175.96 o 
  18   0  -6        9.42       78.85     73.17 o 
 -11   1  -6     1031.19      879.41    143.59 o 
  -9   1  -6     1053.84     1083.30     79.81 o 
  -7   1  -6     1316.39     1365.38     74.37 o 
  -5   1  -6     3637.91     3768.96    119.90 o 
  -3   1  -6     6226.34     6461.54    183.75 o 
  -1   1  -6      439.50      490.48     38.19 o 
   1   1  -6     3345.03     3720.50    195.47 o 
   3   1  -6     3547.83     3745.39    159.21 o 
   5   1  -6      313.84      352.50     30.17 o 
   7   1  -6     2325.32     2308.66     73.69 o 
   9   1  -6      918.64      908.28     41.86 o 
  11   1  -6     1133.85     1188.08     42.20 o 
  13   1  -6     2414.86     2625.86    117.91 o 
  15   1  -6      235.74      258.52     34.97 o 
  17   1  -6       97.89      155.34     51.53 o 
 -10   2  -6      167.69      125.84     94.28 o 
  -8   2  -6     1348.42     1462.62     84.52 o 
  -6   2  -6      780.74      713.14     44.43 o 
  -4   2  -6       39.25       63.75     11.55 o 
  -2   2  -6      411.86      490.77     45.34 o 
   0   2  -6       27.32        0.00     15.84 o 
   2   2  -6      226.44      234.27     19.85 o 
   4   2  -6     4008.61     4219.72    160.98 o 
   6   2  -6     2467.74     2314.71     78.42 o 
   8   2  -6     7253.36     7340.34    153.90 o 
  10   2  -6       40.69       41.54     16.20 o 
  12   2  -6     5235.54     5821.08    201.15 o 
  14   2  -6     3809.47     4060.22    161.17 o 
  16   2  -6       80.24       95.95     65.40 o 
  -9   3  -6      450.54      332.78     31.46 o 
  -7   3  -6      427.83      458.61     44.99 o 
  -5   3  -6      217.69      191.20     32.16 o 
  -3   3  -6      549.37      616.93     26.90 o 
  -1   3  -6     3765.45     4091.89    173.17 o 
   1   3  -6     1074.69     1017.34     93.45 o 
   3   3  -6     9643.88     9537.96    315.13 o 
   5   3  -6      430.37      540.33     32.90 o 
   7   3  -6     3987.40     3927.60    149.29 o 
   9   3  -6     3112.75     3207.03    126.72 o 
  11   3  -6      229.81      218.27     48.92 o 
  13   3  -6      832.14      949.13     78.66 o 
  15   3  -6      418.17      367.95     45.08 o 
  17   3  -6      715.68      636.19    109.83 o 
  -8   4  -6     2448.56     2601.03    153.23 o 
  -6   4  -6      594.80      571.17     45.84 o 
  -4   4  -6      938.71      808.43     47.37 o 
  -2   4  -6     5233.23     5400.82    201.24 o 
   0   4  -6      991.07      891.80     51.28 o 
   2   4  -6     8552.69     8445.37    235.06 o 
   4   4  -6      439.17      554.93     39.26 o 
   6   4  -6     3977.92     4044.58    147.75 o 
   8   4  -6     1302.07     1312.13    128.77 o 
  10   4  -6     3851.66     4130.12    215.13 o 
  12   4  -6       60.02       50.23     34.29 o 
  14   4  -6      479.28      414.19     53.29 o 
  16   4  -6      802.36      474.95    370.21 o 
  -9   5  -6      205.76       83.29    236.08 o 
  -7   5  -6      459.46      395.49     56.85 o 
  -5   5  -6      389.03      467.64     39.14 o 
  -3   5  -6      139.96      110.42     25.75 o 
  -1   5  -6     1233.66     1200.27     60.25 o 
   1   5  -6     1182.37     1291.05     52.32 o 
   3   5  -6       88.40      109.28     27.72 o 
   5   5  -6     2113.02     2369.81    103.77 o 
   7   5  -6      775.50      919.52     78.71 o 
   9   5  -6     3292.27     3237.58    197.65 o 
  11   5  -6        1.05        0.00     26.14 o 
  13   5  -6      113.78       34.90     37.25 o 
  15   5  -6       27.74      148.31     60.65 o 
  -6   6  -6      258.95      295.57     37.42 o 
  -4   6  -6      567.76      555.06     94.28 o 
  -2   6  -6      822.70      928.33     62.60 o 
   0   6  -6      462.24      467.65     36.46 o 
   2   6  -6        9.25       63.04     25.14 o 
   4   6  -6      789.35      761.37     85.63 o 
   6   6  -6      584.88      870.51    105.82 o 
   8   6  -6     3707.70     3801.16    205.24 o 
  10   6  -6      274.40      212.67     33.21 o 
  12   6  -6      305.80      337.09     68.98 o 
  14   6  -6      341.83      203.37    312.72 o 
  -5   7  -6      293.13      337.76     57.74 o 
  -3   7  -6      620.30      531.60     78.98 o 
  -1   7  -6      553.33      585.00    106.21 o 
   1   7  -6     1431.02     1208.38    125.16 o 
   3   7  -6     1064.56     1003.81    105.94 o 
   5   7  -6      224.74      205.27     48.74 o 
   7   7  -6      910.59      939.21    113.45 o 
   9   7  -6      341.33      179.48     62.46 o 
  11   7  -6      240.02      286.32    106.80 o 
  13   7  -6      974.72      948.51     93.63 o 
  -4   8  -6     1205.53     1099.87    132.35 o 
  -2   8  -6      602.28      585.18     52.62 o 
   0   8  -6      631.76      641.19     91.14 o 
   2   8  -6      665.15      735.32     64.31 o 
   4   8  -6     2770.31     3202.65    276.24 o 
   6   8  -6      646.26      574.56     59.57 o 
   8   8  -6      263.91      204.23     49.72 o 
  10   8  -6      614.23      584.70     71.50 o 
  12   8  -6     1007.81      975.98    137.46 o 
  -5   9  -6       84.86      111.11     65.85 o 
  -3   9  -6      185.78      215.13     80.22 o 
  -1   9  -6      571.77      498.21    150.74 o 
   1   9  -6      811.70      487.56    143.46 o 
   3   9  -6      341.16      290.56     95.81 o 
   5   9  -6      559.82      642.78    128.26 o 
   7   9  -6      667.58      612.62    145.66 o 
   9   9  -6      216.26      203.88    119.06 o 
  11   9  -6      170.91      147.16     45.76 o 
  -2  10  -6      535.11      622.82     79.62 o 
   0  10  -6      202.55      114.46    140.01 o 
   2  10  -6      808.41     1001.51    121.36 o 
   4  10  -6     1576.52     1899.45    186.65 o 
   6  10  -6       50.45        9.47     59.02 o 
   8  10  -6      342.28      147.00     66.43 o 
   3  11  -6       50.04       46.50     65.04 o 
 -11   1  -5      725.39      612.23     39.99 o 
  -9   1  -5      360.71      291.61     39.08 o 
  -7   1  -5     1956.55     1994.44     89.07 o 
  -5   1  -5      140.47      150.94     16.40 o 
  -3   1  -5     1550.00     1545.69     68.22 o 
  -1   1  -5     5592.68     5746.25    205.05 o 
   1   1  -5     1982.66     1910.79     76.49 o 
   3   1  -5     2327.35     2427.18    113.89 o 
   5   1  -5     4848.77     4782.97    151.02 o 
   7   1  -5     4113.52     4145.07    103.46 o 
   9   1  -5     1891.16     1697.45     60.68 o 
  11   1  -5     1018.30     1055.63     48.86 o 
  13   1  -5     1307.81     1369.02     64.27 o 
  15   1  -5      238.51      261.63     41.99 o 
  17   1  -5      493.11      514.37     81.95 o 
 -10   2  -5      501.64      435.64     50.79 o 
  -8   2  -5     1101.57     1140.51     98.37 o 
  -6   2  -5      364.59      386.67     32.01 o 
  -4   2  -5      325.20      355.56     30.90 o 
  -2   2  -5     1131.14     1074.90     35.99 o 
   0   2  -5     1342.95     1547.00     74.02 o 
   2   2  -5     1844.80     1644.55     68.60 o 
   4   2  -5     1468.56     1231.13     99.57 o 
   6   2  -5     1090.78     1130.93     74.15 o 
   8   2  -5      982.62     1039.82     44.88 o 
  10   2  -5     5211.11     5439.35    171.54 o 
  12   2  -5     1799.58     1793.42     99.99 o 
  14   2  -5     1014.97      996.69     97.74 o 
  16   2  -5      453.30      373.82     69.47 o 
 -11   3  -5      193.31      127.95     38.45 o 
  -9   3  -5      174.40      141.54     27.58 o 
  -7   3  -5       88.16       81.82     28.62 o 
  -5   3  -5     6533.74     6633.61    170.95 o 
  -3   3  -5      954.52     1074.54     38.87 o 
  -1   3  -5      646.15      630.49     80.71 o 
   1   3  -5     4021.39     4122.68    150.62 o 
   3   3  -5     3463.27     3718.90    134.06 o 
   5   3  -5     2398.02     2393.54     83.43 o 
   7   3  -5     2981.88     3042.48    128.13 o 
   9   3  -5      611.97      549.83     69.37 o 
  11   3  -5       29.78       45.19     18.38 o 
  13   3  -5     3615.96     4110.06    208.20 o 
  15   3  -5      267.34      304.72     63.34 o 
  17   3  -5      311.65      253.66     77.41 o 
 -10   4  -5       94.26      124.54     44.41 o 
  -8   4  -5      128.00      103.34     29.62 o 
  -6   4  -5      566.25      595.95     38.61 o 
  -4   4  -5     1599.26     1614.77     97.86 o 
  -2   4  -5       18.85       26.83     24.90 o 
   0   4  -5     1656.31     1691.09     74.04 o 
   2   4  -5     4462.87     4537.91    134.65 o 
   4   4  -5      310.64      347.36     32.47 o 
   6   4  -5     1705.82     1818.03    169.81 o 
   8   4  -5      665.83      702.50     49.65 o 
  10   4  -5      552.95      433.59     82.20 o 
  12   4  -5      362.04      271.92     46.51 o 
  14   4  -5      277.78      439.66    115.48 o 
  16   4  -5      249.06      182.36    131.07 o 
 -11   5  -5      846.16      851.30    151.76 o 
  -9   5  -5      821.89      647.60     79.80 o 
  -7   5  -5     1363.85     1126.99     63.47 o 
  -5   5  -5     1796.50     1593.15     86.95 o 
  -3   5  -5     1446.20     1324.24    159.17 o 
  -1   5  -5     4077.65     4180.69    264.80 o 
   1   5  -5      176.29      192.33     25.06 o 
   3   5  -5       73.03       67.78     24.20 o 
   5   5  -5     4026.97     3750.46    139.80 o 
   7   5  -5     4468.32     4534.72    199.19 o 
   9   5  -5      187.33      160.57     27.07 o 
  11   5  -5     1143.00     1141.88    111.91 o 
  13   5  -5     1133.42     1055.19    213.59 o 
  15   5  -5        4.97       21.48     44.27 o 
 -10   6  -5      829.97      358.20    214.10 o 
  -8   6  -5     2054.39     1777.21    238.63 o 
  -6   6  -5     1857.95     1582.93    113.66 o 
  -4   6  -5     3568.65     3612.82    233.94 o 
  -2   6  -5    10186.71    10551.13    722.28 o 
   0   6  -5     1023.96     1194.82     53.84 o 
   2   6  -5      445.64      506.26     37.79 o 
   4   6  -5      800.67      842.88     48.27 o 
   6   6  -5     3939.01     4069.80    217.57 o 
   8   6  -5     1552.48     1815.79    110.91 o 
  10   6  -5      342.58      368.85     72.12 o 
  12   6  -5       28.90       24.36     21.24 o 
  14   6  -5      918.15     1055.70    144.61 o 
  -9   7  -5      452.61      427.70    147.16 o 
  -7   7  -5      616.07      421.05     86.36 o 
  -5   7  -5      413.84      482.37     62.34 o 
  -3   7  -5      298.99      497.70     86.87 o 
  -1   7  -5     1123.16     1164.90     70.15 o 
   1   7  -5     1151.43     1156.23     82.65 o 
   3   7  -5     1804.95     1736.19    128.18 o 
   5   7  -5      185.48      200.00     37.44 o 
   7   7  -5     2111.44     2012.12    139.35 o 
   9   7  -5     2148.23     2214.05    133.83 o 
  11   7  -5      652.75      728.01    154.57 o 
  13   7  -5      529.53      483.90    121.61 o 
  -8   8  -5       76.05      106.29     82.78 o 
  -6   8  -5      155.58      210.53     75.63 o 
  -2   8  -5       93.82       99.31     28.16 o 
   0   8  -5      317.87      276.00     48.46 o 
   2   8  -5     2872.35     2749.44    202.96 o 
   4   8  -5     2371.35     2590.63    147.06 o 
   6   8  -5     1293.68     1373.54    105.96 o 
   8   8  -5     1129.32     1253.81    205.42 o 
  10   8  -5      677.18      591.63     78.14 o 
  12   8  -5       20.54       15.77     28.81 o 
  -5   9  -5     1036.60      851.30    121.10 o 
  -3   9  -5      864.88     1159.80    173.48 o 
  -1   9  -5     1436.36     1376.30    127.47 o 
   1   9  -5     1848.81     1846.03    164.45 o 
   3   9  -5      202.00      147.01     72.30 o 
   5   9  -5     1841.90     1805.82    153.55 o 
   7   9  -5      231.38      249.63    107.86 o 
   9   9  -5      515.42      461.11     61.64 o 
  11   9  -5     1520.10     1547.58    135.47 o 
  -4  10  -5      663.77      793.80    108.90 o 
  -2  10  -5      271.26      183.38     73.85 o 
   0  10  -5      221.04      222.87     66.14 o 
   2  10  -5      802.58      867.82     80.49 o 
   4  10  -5     1062.24     1129.33     80.04 o 
   6  10  -5       50.99       19.05     36.50 o 
   8  10  -5      635.26      528.53     77.41 o 
   1  11  -5      241.61      185.12    188.90 o 
   3  11  -5     1038.42      980.12    306.34 o 
   5  11  -5      100.16      118.65     60.45 o 
 -12   0  -4     4705.91     4888.90    339.91 o 
 -10   0  -4     3079.90     3266.16    258.89 o 
  -8   0  -4     2823.12     2929.89    146.74 o 
  -6   0  -4     7153.66     7881.48    302.43 o 
  -4   0  -4    10212.55    10034.19    376.14 o 
  -2   0  -4     1676.62     1745.75    127.75 o 
   0   0  -4    15142.14    14007.45    631.03 o 
   2   0  -4    15241.38    13232.21    585.54 o 
   4   0  -4      481.62      600.55     38.45 o 
   6   0  -4     1462.56     1578.30     72.84 o 
   8   0  -4     3445.06     3408.66    119.48 o 
  10   0  -4      377.73      366.73     33.70 o 
  12   0  -4      991.51      935.73    134.02 o 
  14   0  -4     4881.29     5093.28    505.37 o 
  16   0  -4      598.14      523.78    168.37 o 
 -11   1  -4       64.34        0.00     48.29 o 
  -9   1  -4      290.79      324.90     37.52 o 
  -7   1  -4     1117.60     1175.60     53.36 o 
  -5   1  -4     1395.28     1448.63     54.33 o 
  -3   1  -4     4048.26     4151.72    109.55 o 
  -1   1  -4    26899.31    25738.90    763.38 o 
   1   1  -4     6234.37     5963.34    242.79 o 
   3   1  -4     3316.75     3278.01    156.69 o 
   5   1  -4     9502.68     9770.32    308.03 o 
   7   1  -4      247.77      256.27     27.50 o 
   9   1  -4     8032.99     8530.94    184.26 o 
  11   1  -4      453.32      502.93     32.86 o 
  13   1  -4      657.57      690.31     53.98 o 
  15   1  -4      238.14      426.10     59.85 o 
  17   1  -4      372.81      368.23     58.13 o 
 -12   2  -4      257.19      242.19     49.90 o 
 -10   2  -4       44.22       59.80     17.61 o 
  -8   2  -4     1802.15     1909.25     76.19 o 
  -6   2  -4       91.15      134.57     20.52 o 
  -4   2  -4      556.67      576.34     25.14 o 
  -2   2  -4    26165.71    26039.80    846.62 o 
   0   2  -4     4949.59     5011.08    188.66 o 
   2   2  -4     7928.17     7868.36    310.93 o 
   4   2  -4    12252.26    11720.72    418.52 o 
   6   2  -4      256.16      208.88     22.26 o 
   8   2  -4    16280.66    17307.89    365.72 o 
  10   2  -4     2672.90     2681.33     99.79 o 
  12   2  -4        0.71        0.00     15.37 o 
  14   2  -4      597.58      747.15     81.02 o 
  16   2  -4      389.49      329.59    130.81 o 
 -11   3  -4      609.72      457.28     52.36 o 
  -9   3  -4      130.01       81.42     20.17 o 
  -7   3  -4     1599.08     1537.22     55.12 o 
  -5   3  -4     1663.29     1623.50     80.59 o 
  -3   3  -4     1332.36     1439.11     82.52 o 
  -1   3  -4     5291.83     5578.81    206.81 o 
   1   3  -4      415.81      421.90     33.32 o 
   3   3  -4     4202.46     4415.40    177.33 o 
   5   3  -4     9900.19     9458.82    282.04 o 
   7   3  -4     4700.27     5027.72    160.98 o 
   9   3  -4      696.74      801.26     63.23 o 
  11   3  -4      759.09      671.13     42.28 o 
  13   3  -4      487.46      345.93     55.44 o 
  15   3  -4       21.58       69.53     37.08 o 
  17   3  -4      138.56      151.48    188.81 o 
 -12   4  -4      489.52      461.45     77.78 o 
 -10   4  -4      625.23      655.85     66.07 o 
  -8   4  -4     1831.51     1909.07    131.94 o 
  -6   4  -4     5565.87     6064.02    213.75 o 
  -4   4  -4      724.90      637.18     45.60 o 
  -2   4  -4     4867.95     4944.10    148.21 o 
   0   4  -4      444.73      473.43     35.75 o 
   2   4  -4     5491.09     5197.31    172.09 o 
   4   4  -4     1130.98     1184.38     54.91 o 
   6   4  -4      440.84      362.61     41.72 o 
   8   4  -4       64.96       68.26     20.39 o 
  10   4  -4     2775.26     3033.78    148.67 o 
  12   4  -4      634.38      622.38    129.79 o 
  14   4  -4     2198.70     2174.07    320.90 o 
  16   4  -4      355.10      342.14    101.43 o 
 -11   5  -4      356.73      425.11    195.45 o 
  -9   5  -4       63.78       66.14    125.21 o 
  -7   5  -4      386.50      367.55     28.07 o 
  -5   5  -4     3098.20     3392.67    219.21 o 
  -3   5  -4     3447.17     3995.22    175.01 o 
  -1   5  -4      166.30      106.56     38.83 o 
   1   5  -4     1166.45     1341.70     85.07 o 
   3   5  -4     3810.39     3998.67    138.67 o 
   5   5  -4     2038.69     2272.57    135.91 o 
   7   5  -4     1245.69     1062.14     54.08 o 
   9   5  -4      515.43      496.71     67.68 o 
  11   5  -4      238.47      238.82     28.35 o 
  13   5  -4      235.50      147.67     81.25 o 
  15   5  -4      296.65      180.97     67.85 o 
 -10   6  -4       74.99       59.58     58.25 o 
  -8   6  -4      971.60      582.52    135.41 o 
  -6   6  -4      432.46      458.35     96.58 o 
  -4   6  -4      554.34      531.37     45.41 o 
  -2   6  -4     1878.20     1761.31    115.23 o 
   0   6  -4      732.59      752.53     51.20 o 
   2   6  -4     2015.04     2037.58    139.66 o 
   4   6  -4     3622.16     4038.96    179.67 o 
   6   6  -4      117.54      101.37     28.52 o 
   8   6  -4     2873.81     3087.44    196.14 o 
  10   6  -4      737.35      630.28     78.57 o 
  12   6  -4      842.64      450.69    203.88 o 
  14   6  -4      446.16      479.82    124.17 o 
  -9   7  -4       92.83        1.24    116.53 o 
  -7   7  -4     1346.97     1414.49     99.71 o 
  -5   7  -4     1358.15     1234.03    187.02 o 
  -3   7  -4      406.04      452.08     79.46 o 
  -1   7  -4     1964.86     2129.55     99.57 o 
   1   7  -4     1685.84     1859.61     91.19 o 
   3   7  -4      200.07      173.97     35.83 o 
   5   7  -4     1745.31     1825.39     92.51 o 
   7   7  -4      608.72      481.98     53.48 o 
   9   7  -4      301.22      231.03     31.02 o 
  11   7  -4      610.49      588.92     61.96 o 
  13   7  -4      501.94      377.11     97.09 o 
  -8   8  -4      712.14      474.91    133.11 o 
  -6   8  -4      295.01      286.15    121.61 o 
  -4   8  -4     1889.50     2196.63    203.84 o 
  -2   8  -4      745.72      703.63    132.35 o 
   0   8  -4      216.97      286.54     50.88 o 
   2   8  -4     2238.42     2136.91    377.36 o 
   4   8  -4     2728.44     2401.54    186.51 o 
   6   8  -4      425.20      298.97     91.72 o 
   8   8  -4     2019.69     2175.43    151.52 o 
  10   8  -4      251.10      265.34     70.13 o 
  12   8  -4        1.92        0.00    107.82 o 
  -7   9  -4      214.98      471.13    137.97 o 
  -5   9  -4      535.50      738.89    113.95 o 
  -3   9  -4      331.17      396.16     78.54 o 
  -1   9  -4      264.91      323.58     56.65 o 
   1   9  -4      289.29      317.58     51.49 o 
   3   9  -4      139.61      108.90     45.50 o 
   5   9  -4      507.04      568.62     59.58 o 
   7   9  -4       23.14       81.77     33.67 o 
   9   9  -4      111.79      133.90     53.73 o 
  11   9  -4      111.21       68.65     29.66 o 
  -4  10  -4      135.28      127.34     76.09 o 
  -2  10  -4      505.29      644.05    172.71 o 
   0  10  -4      474.54      357.88     50.52 o 
   2  10  -4      171.18       65.59     41.37 o 
   4  10  -4      216.39      173.35     40.14 o 
   6  10  -4      728.78      875.43     79.39 o 
   8  10  -4      506.26      473.30     96.11 o 
  -1  11  -4     1121.54     1007.30    125.08 o 
   1  11  -4     1183.49      904.69    116.61 o 
   3  11  -4      186.72      115.52     53.60 o 
   5  11  -4       28.65       36.62     90.70 o 
 -13   1  -3      236.25      211.61     87.91 o 
 -11   1  -3     1506.08     1586.42     64.72 o 
  -9   1  -3     1550.80     1564.89     67.86 o 
  -7   1  -3     4844.69     5251.14    140.28 o 
  -5   1  -3     4682.60     4878.87    122.49 o 
  -3   1  -3     1599.89     1389.24     49.52 o 
  -1   1  -3     6735.53     6330.99    419.99 o 
   1   1  -3    10295.46     9834.50    499.99 o 
   3   1  -3    12424.87    11130.85    416.80 o 
   5   1  -3     6923.25     6741.02    205.00 o 
   7   1  -3      728.39      723.01     29.89 o 
   9   1  -3      491.25      587.48     28.31 o 
  11   1  -3     4361.07     4665.47    183.76 o 
  13   1  -3      567.93      663.40     59.00 o 
  15   1  -3      861.25      816.91    108.72 o 
  17   1  -3       20.08       87.29     64.07 o 
 -12   2  -3      518.57      489.43     51.13 o 
 -10   2  -3     1289.42     1359.21     50.19 o 
  -8   2  -3     3058.61     3159.63    121.61 o 
  -6   2  -3     1296.36     1413.54     47.12 o 
  -4   2  -3    16589.85    17178.36    339.83 o 
  -2   2  -3     2017.24     2059.67    105.05 o 
   0   2  -3     1683.88     1633.78     72.39 o 
   2   2  -3     7479.99     6840.13    265.33 o 
   4   2  -3      709.66      774.32     40.86 o 
   6   2  -3     4375.79     4276.20    229.25 o 
   8   2  -3     7522.51     7433.58    214.38 o 
  10   2  -3     1688.48     1770.48     70.48 o 
  12   2  -3      804.66      926.55     67.86 o 
  14   2  -3     1117.98     1063.63    149.76 o 
  16   2  -3      125.52      181.24     56.31 o 
 -13   3  -3      795.10      479.49    108.09 o 
 -11   3  -3       81.74       71.87     23.79 o 
  -9   3  -3     1285.22     1228.38     64.19 o 
  -7   3  -3       25.25       36.55     14.64 o 
  -5   3  -3     3337.39     3452.13     90.20 o 
  -3   3  -3     5840.77     5853.20    216.66 o 
  -1   3  -3    13437.20    13817.69    594.88 o 
   1   3  -3     5748.89     5643.18    224.97 o 
   3   3  -3      625.23      627.76     35.54 o 
   5   3  -3     1437.96     1299.66     72.69 o 
   7   3  -3     1732.69     1603.87     59.46 o 
   9   3  -3      810.35     1006.26     73.62 o 
  11   3  -3      503.56      428.21     75.63 o 
  13   3  -3      991.38     1000.81    113.45 o 
  15   3  -3        8.78       71.56     44.95 o 
 -12   4  -3       11.26       35.41     28.99 o 
 -10   4  -3      280.34      209.31     52.70 o 
  -8   4  -3       54.46       19.96     24.04 o 
  -6   4  -3      391.22      331.00     24.58 o 
  -4   4  -3      775.19      817.78     77.93 o 
  -2   4  -3     1891.17     1733.08     84.08 o 
   0   4  -3     3443.90     3806.78    131.26 o 
   2   4  -3     1744.47     1759.44     93.97 o 
   4   4  -3     9409.84     9852.86    286.57 o 
   6   4  -3      213.96      234.17     25.37 o 
   8   4  -3      512.72      467.41     49.53 o 
  10   4  -3      443.95      338.78     84.31 o 
  12   4  -3       74.92        0.00     56.72 o 
  14   4  -3       37.23        0.00     47.70 o 
  16   4  -3      161.71      208.47    113.95 o 
 -11   5  -3     1103.49     1020.40    144.61 o 
  -9   5  -3     1366.10     1396.66     93.29 o 
  -7   5  -3     2526.18     2212.54    135.00 o 
  -5   5  -3     5864.16     6070.90    318.60 o 
  -3   5  -3     4962.93     4848.91    204.14 o 
  -1   5  -3      191.30      204.71     45.73 o 
   1   5  -3     2222.09     2494.73     88.43 o 
   3   5  -3     4769.72     4708.07    142.30 o 
   5   5  -3     2362.01     2229.25     96.79 o 
   7   5  -3     2114.52     2072.30     98.86 o 
   9   5  -3     2014.03     2247.97    104.44 o 
  11   5  -3      753.82      579.46    135.92 o 
  13   5  -3     1607.71     1582.52    172.71 o 
  15   5  -3      481.33      558.53     94.11 o 
 -12   6  -3       21.74       57.23     62.34 o 
 -10   6  -3      741.26      559.00    110.38 o 
  -8   6  -3      132.48      124.31     54.80 o 
  -6   6  -3     4704.13     5149.65    275.57 o 
  -4   6  -3     1318.57     1675.01    142.57 o 
  -2   6  -3      434.75      522.45     72.05 o 
   0   6  -3     3750.83     3772.28    180.74 o 
   2   6  -3     4422.01     4414.90    126.74 o 
   4   6  -3      777.17      763.48    106.94 o 
   6   6  -3      185.31      217.77     53.40 o 
   8   6  -3     2095.28     2351.70    131.94 o 
  10   6  -3     2663.38     2666.97    136.44 o 
  12   6  -3      252.50      151.25     78.18 o 
  14   6  -3       86.99      171.69     93.51 o 
 -11   7  -3       34.39       41.39    213.59 o 
  -9   7  -3      713.05      668.54     97.71 o 
  -7   7  -3     3332.13     3694.06    286.12 o 
  -5   7  -3      158.03      192.70     73.44 o 
  -3   7  -3      906.82     1002.04    126.21 o 
  -1   7  -3     3270.72     3237.10    180.38 o 
   1   7  -3     1868.63     2035.93    165.71 o 
   3   7  -3     3467.80     3597.54    235.94 o 
   5   7  -3     1715.22     1704.26     91.11 o 
   7   7  -3      788.33      836.53     62.78 o 
   9   7  -3      127.71       56.21     53.11 o 
  11   7  -3     1377.49     1555.44    163.00 o 
  13   7  -3      402.23      414.41    170.16 o 
 -10   8  -3       50.08        0.00     58.76 o 
  -8   8  -3      695.13      506.79    252.17 o 
  -6   8  -3      368.36      240.16     58.25 o 
  -4   8  -3     1208.86     1269.32    104.43 o 
  -2   8  -3      139.15      151.76     67.45 o 
   0   8  -3      805.96      748.25     58.01 o 
   2   8  -3      653.45      683.94     56.18 o 
   4   8  -3     1509.89     1600.73    109.41 o 
   6   8  -3      902.91      890.72     93.60 o 
   8   8  -3      759.04      773.25     69.14 o 
  10   8  -3      749.55      714.26     62.25 o 
  12   8  -3      302.93      678.08    134.90 o 
  -7   9  -3     1192.38     1218.70    237.10 o 
  -5   9  -3      158.56      104.24     66.43 o 
  -3   9  -3     1024.67      818.29    140.52 o 
  -1   9  -3     1709.85     1844.98    224.55 o 
   1   9  -3      773.05      848.34    114.03 o 
   3   9  -3      728.44      848.89    124.81 o 
   5   9  -3      413.79      396.19     65.02 o 
   7   9  -3      666.98      641.32     77.21 o 
   9   9  -3      134.10      169.00     52.26 o 
  11   9  -3      174.72      119.57     25.01 o 
  -6  10  -3        0.77        0.00    105.77 o 
  -4  10  -3     1023.28     1248.34    359.22 o 
  -2  10  -3       92.80       69.41     74.81 o 
   0  10  -3      524.58      523.93    101.73 o 
   2  10  -3      173.54       40.03     86.64 o 
   4  10  -3      656.80      792.28     60.74 o 
   6  10  -3      816.67      977.43    115.00 o 
   8  10  -3     1337.69     1203.82    120.36 o 
  -3  11  -3      503.69      471.72    140.01 o 
  -1  11  -3     1037.38     1156.44    161.46 o 
   1  11  -3       36.15        0.00     49.01 o 
   3  11  -3      141.50       83.66     56.09 o 
   5  11  -3      424.60      512.84     71.93 o 
 -14   0  -2      400.17      414.41    101.69 o 
 -12   0  -2     1732.60     1638.83    100.74 o 
 -10   0  -2     3176.59     3264.05    190.86 o 
  -8   0  -2     4603.47     4905.42    211.38 o 
  -6   0  -2     1104.36     1107.94     45.98 o 
  -4   0  -2    16046.33    15481.22    558.84 o 
  -2   0  -2     1473.49     1553.03     54.56 o 
   0   0  -2    28386.68    26246.79   1494.12 o 
   2   0  -2    17490.16    16042.71    631.54 o 
   4   0  -2    52120.13    49416.07   2215.65 o 
   6   0  -2     2469.86     2624.54    100.18 o 
   8   0  -2     3062.05     2988.72    106.98 o 
  10   0  -2     3719.80     3787.60    180.79 o 
  12   0  -2     3275.85     3526.47    215.67 o 
  14   0  -2     4505.69     5238.13    463.72 o 
  16   0  -2     1112.32     1296.64    135.17 o 
 -13   1  -2      688.14      675.35     37.19 o 
 -11   1  -2     1298.05     1276.12     68.93 o 
  -9   1  -2      862.20      840.17     68.58 o 
  -7   1  -2      795.98      830.10     43.82 o 
  -5   1  -2     2224.97     2115.37     53.47 o 
  -3   1  -2     9878.33     9635.21    223.20 o 
  -1   1  -2    12513.77    11588.47    481.74 o 
   1   1  -2    10654.00     9893.17    433.52 o 
   3   1  -2    27969.31    26433.44    920.78 o 
   5   1  -2    17232.18    15786.17    425.55 o 
   7   1  -2     2757.43     2906.98     91.87 o 
   9   1  -2      397.05      468.03     34.06 o 
  11   1  -2     2746.74     2520.48    103.21 o 
  13   1  -2      820.19      807.30     59.17 o 
  15   1  -2        9.07        4.04     37.12 o 
  17   1  -2       97.26      103.91     48.34 o 
 -14   2  -2      167.59      132.45     56.68 o 
 -12   2  -2      884.38      919.90     65.47 o 
 -10   2  -2     1027.64      962.25     50.17 o 
  -8   2  -2     1058.04     1065.81     38.76 o 
  -6   2  -2    10821.45    11083.80    200.15 o 
  -4   2  -2     1774.23     1702.75     44.60 o 
  -2   2  -2    12222.13    11577.83    509.85 o 
   0   2  -2     9168.28     8434.07    412.08 o 
   2   2  -2     2564.76     2584.90     94.57 o 
   4   2  -2     4891.60     5138.66    163.27 o 
   6   2  -2     1290.38     1355.54     77.74 o 
   8   2  -2     1043.13      978.70     69.46 o 
  10   2  -2       87.62      119.48     26.96 o 
  12   2  -2       18.19        0.00     27.05 o 
  14   2  -2      739.53      876.54     81.87 o 
  16   2  -2       69.28      128.16     60.51 o 
 -13   3  -2      173.51       97.65     52.89 o 
 -11   3  -2       46.11       15.06     21.16 o 
  -9   3  -2     1591.86     1736.82     77.77 o 
  -7   3  -2     2639.37     2603.79     90.47 o 
  -5   3  -2     1351.72     1258.23     37.49 o 
  -3   3  -2     1055.69      992.25     52.31 o 
  -1   3  -2     2437.22     2178.32     96.42 o 
   1   3  -2     8747.75     8622.03    328.79 o 
   3   3  -2     3677.19     3751.81    138.45 o 
   5   3  -2      376.60      425.58     29.29 o 
   7   3  -2     2141.10     2225.89     70.91 o 
   9   3  -2     4294.63     4599.38    376.60 o 
  11   3  -2     1626.86     1558.20    112.20 o 
  13   3  -2      686.27      644.83     67.35 o 
  15   3  -2      573.59      638.55    115.02 o 
 -12   4  -2       70.65       52.06     49.80 o 
 -10   4  -2     2074.40     1970.63    102.99 o 
  -8   4  -2     1736.40     1615.86     73.87 o 
  -6   4  -2     3747.26     3884.53    183.80 o 
  -4   4  -2     3420.64     3491.72    142.82 o 
  -2   4  -2      676.84      708.89     45.38 o 
   0   4  -2     3504.82     3755.50    171.47 o 
   2   4  -2    14416.62    14070.53    412.22 o 
   4   4  -2     6685.95     7512.02    284.98 o 
   6   4  -2    10417.51    10076.16    375.88 o 
   8   4  -2      676.34      580.00     56.24 o 
  10   4  -2     3602.21     3494.12    410.32 o 
  12   4  -2      571.91      633.72     69.35 o 
  14   4  -2      540.38      430.69    129.02 o 
  16   4  -2      142.94      134.69    123.40 o 
 -13   5  -2      471.58      362.49    228.41 o 
 -11   5  -2      435.44      362.77     59.02 o 
  -9   5  -2     2112.94     2236.62    121.39 o 
  -7   5  -2      679.18      706.10     60.26 o 
  -5   5  -2     1457.24     1787.43    134.39 o 
  -3   5  -2     2094.13     1941.75    205.93 o 
  -1   5  -2     3459.68     3590.75    179.87 o 
   1   5  -2     3672.12     4021.56    149.25 o 
   3   5  -2      404.78      417.73     31.57 o 
   5   5  -2      497.52      456.27     93.25 o 
   7   5  -2      451.86      434.33     34.18 o 
   9   5  -2     2024.31     1694.43    145.63 o 
  11   5  -2     1238.93     1301.48    201.84 o 
  13   5  -2        0.32        0.00     58.76 o 
  15   5  -2      401.44      311.16     58.80 o 
 -12   6  -2      211.74      152.95    146.91 o 
 -10   6  -2       55.78      134.00     45.94 o 
  -8   6  -2     1792.93     2022.58    128.29 o 
  -6   6  -2     6411.25     6394.23    496.68 o 
  -4   6  -2     1241.04     1348.37     96.32 o 
  -2   6  -2     1746.99     1629.02    142.57 o 
   0   6  -2     3960.82     3928.97    294.84 o 
   2   6  -2     2334.18     2621.14    146.43 o 
   4   6  -2     1426.44     1348.51     66.46 o 
   6   6  -2      452.02      539.96     50.38 o 
   8   6  -2        6.83        0.00     25.21 o 
  10   6  -2      200.08      123.15    136.43 o 
  12   6  -2      196.29      192.13     97.09 o 
  14   6  -2      324.35      326.01    311.70 o 
 -11   7  -2      419.55      576.39    346.45 o 
  -9   7  -2      979.00      981.35    173.48 o 
  -7   7  -2     1301.50     1301.21    111.38 o 
  -5   7  -2      404.97      416.93     58.80 o 
  -3   7  -2     7775.57     7871.09    348.88 o 
  -1   7  -2     2732.82     2706.39    150.11 o 
   1   7  -2      365.72      271.70     44.60 o 
   3   7  -2      520.09      497.93     52.33 o 
   5   7  -2     2480.80     2786.11    128.82 o 
   7   7  -2      498.11      469.69     42.91 o 
   9   7  -2      378.36      336.81     40.48 o 
  11   7  -2      182.60      372.00     90.44 o 
  13   7  -2       54.79      110.88    103.22 o 
 -10   8  -2     2224.28     2942.77    321.41 o 
  -8   8  -2      281.33      236.59     77.16 o 
  -6   8  -2       25.03        0.00     79.20 o 
  -4   8  -2     2225.17     2301.99    275.42 o 
  -2   8  -2     2416.03     2533.46    163.08 o 
   0   8  -2     7821.54     7908.29    374.63 o 
   2   8  -2     2163.93     2182.11    209.01 o 
   4   8  -2      767.02      869.11     74.81 o 
   6   8  -2      105.20       67.78     29.63 o 
   8   8  -2     1208.61     1165.80     84.07 o 
  10   8  -2      471.41      513.98     63.87 o 
  12   8  -2      582.41      500.26    127.75 o 
  -9   9  -2       36.79       12.77     93.00 o 
  -7   9  -2       31.36       30.66     60.81 o 
  -5   9  -2      101.18      179.87     72.56 o 
  -3   9  -2      347.05      441.69     77.48 o 
  -1   9  -2      508.86      466.53     69.62 o 
   1   9  -2      189.22      269.37     50.57 o 
   3   9  -2      514.01      510.88     58.24 o 
   5   9  -2       70.77       74.27     42.20 o 
   7   9  -2     1120.32     1267.28    110.77 o 
   9   9  -2       72.06       13.23     31.94 o 
  11   9  -2      104.74       79.20    144.61 o 
  -6  10  -2       44.59       26.06    202.35 o 
  -4  10  -2     1283.59     1412.36    149.72 o 
  -2  10  -2     1789.65     2150.56    163.15 o 
   0  10  -2      689.69      611.51     66.52 o 
   2  10  -2      292.19      327.14     40.79 o 
   4  10  -2       55.60      152.69     68.39 o 
   6  10  -2      448.40      348.16     66.30 o 
   8  10  -2      920.61      796.99     96.32 o 
  -3  11  -2      635.86      474.27    324.48 o 
  -1  11  -2      584.79      408.87    106.49 o 
   1  11  -2      728.88      601.26    136.98 o 
   3  11  -2     1360.28     1689.54    144.38 o 
   5  11  -2     1036.28     1148.35    129.61 o 
 -15   1  -1      888.05      393.97    276.95 o 
 -13   1  -1      274.41      307.56     24.57 o 
 -11   1  -1      149.91      154.45     15.22 o 
  -9   1  -1      908.93      979.32     34.27 o 
  -7   1  -1     4942.93     4952.52     98.52 o 
  -5   1  -1      561.56      521.40     37.17 o 
  -3   1  -1    12746.58    12004.52    309.13 o 
  -1   1  -1     4950.99     4340.31    341.85 o 
   3   1  -1    45498.83    42608.93   1409.83 o 
   5   1  -1     3870.79     4018.15    129.66 o 
   7   1  -1     4943.90     5102.78    154.29 o 
   9   1  -1       85.65       98.33     21.74 o 
  11   1  -1     2067.68     1976.84    109.06 o 
  13   1  -1       37.55       74.02     26.37 o 
  15   1  -1      584.49      633.76    110.48 o 
 -14   2  -1       59.82        0.00    121.30 o 
 -12   2  -1      632.28      679.21     81.44 o 
 -10   2  -1     1260.87     1361.88     74.61 o 
  -8   2  -1     2793.28     3044.80     93.90 o 
  -6   2  -1     4674.75     4568.85    108.50 o 
  -4   2  -1    11098.96    10927.78    212.09 o 
  -2   2  -1      869.60      789.44     58.77 o 
   0   2  -1    33351.85    30472.02   1536.16 o 
   2   2  -1     3269.73     3033.98    100.90 o 
   4   2  -1     2995.98     2997.75    137.25 o 
   6   2  -1     5585.68     5248.34    314.77 o 
   8   2  -1      256.97      295.04     36.29 o 
  10   2  -1      281.61      264.31     44.97 o 
  12   2  -1      963.51      893.65     73.42 o 
  14   2  -1      258.80      305.62     63.87 o 
  16   2  -1      101.13      135.46    108.33 o 
 -13   3  -1      542.86      428.29     55.45 o 
 -11   3  -1      186.67      164.74     29.73 o 
  -9   3  -1     3618.61     3642.98    122.33 o 
  -7   3  -1       15.98       19.06     17.58 o 
  -5   3  -1     2047.63     1930.87     78.66 o 
  -3   3  -1      647.85      582.41    102.71 o 
  -1   3  -1     6782.34     6208.87    274.97 o 
   1   3  -1    18501.19    18212.02    644.09 o 
   3   3  -1     2046.08     1858.85     59.00 o 
   5   3  -1     1758.85     1700.33    108.33 o 
   7   3  -1     1154.04     1459.89    117.53 o 
   9   3  -1     1394.85     1526.31    114.46 o 
  11   3  -1      551.68      579.18     57.03 o 
  13   3  -1     1872.98     1902.43    181.31 o 
  15   3  -1        9.43      198.00    120.85 o 
 -14   4  -1      232.59        0.00    324.99 o 
 -12   4  -1        3.55        5.18     39.29 o 
 -10   4  -1     1624.48     1452.93     76.35 o 
  -8   4  -1      390.61      416.71     55.98 o 
  -6   4  -1       85.81       62.54     19.36 o 
  -4   4  -1       40.57      110.59     72.30 o 
  -2   4  -1      407.67      416.45     52.12 o 
   0   4  -1     3720.76     4113.44    259.07 o 
   2   4  -1     4248.86     4269.21    206.18 o 
   4   4  -1       69.32      124.08     17.71 o 
   6   4  -1     1373.57     1310.33     55.86 o 
   8   4  -1     1221.72     1068.98    261.11 o 
  10   4  -1      685.46      649.97    107.31 o 
  12   4  -1       94.31       37.25     30.55 o 
  14   4  -1       43.82       67.82     65.15 o 
 -13   5  -1      376.29      499.23    157.89 o 
 -11   5  -1       60.13       25.89     49.89 o 
  -9   5  -1     3313.84     3381.44    147.70 o 
  -7   5  -1      534.55      497.05     43.82 o 
  -5   5  -1      459.63      433.06     57.90 o 
  -3   5  -1    15067.62    15329.73    508.46 o 
  -1   5  -1    12291.85    12689.89    440.13 o 
   1   5  -1     4700.57     4757.78    137.64 o 
   3   5  -1      533.85      555.43     36.28 o 
   5   5  -1     3836.25     3823.12    118.74 o 
   7   5  -1      113.78      111.65     25.71 o 
   9   5  -1     2237.02     2274.40    375.57 o 
  11   5  -1      780.06      737.35    166.07 o 
  13   5  -1      470.16      385.56     88.09 o 
  15   5  -1       67.73      128.08     54.67 o 
 -12   6  -1      329.51      348.86     81.47 o 
 -10   6  -1     1568.40     1803.28    142.68 o 
  -8   6  -1      517.42      590.49     49.43 o 
  -6   6  -1     6226.35     6351.15    452.99 o 
  -4   6  -1     4669.08     4880.63    209.67 o 
  -2   6  -1       96.86       74.51     21.48 o 
   0   6  -1     2073.84     1971.91     90.73 o 
   2   6  -1     1594.66     1437.89     79.85 o 
   4   6  -1     2314.84     2430.53    107.86 o 
   6   6  -1     9664.97    10131.28    361.43 o 
   8   6  -1     6790.56     7214.85    372.75 o 
  10   6  -1      457.13      609.61    106.29 o 
  12   6  -1      377.12      357.69     87.89 o 
  14   6  -1      328.85      324.91     94.79 o 
 -11   7  -1     2218.45     1754.61    173.70 o 
  -9   7  -1      278.39      187.68     86.36 o 
  -7   7  -1     1130.26     1126.96    122.24 o 
  -5   7  -1     4257.92     4163.05    203.92 o 
  -3   7  -1     7580.96     8273.50    419.94 o 
  -1   7  -1      248.84      198.85     42.92 o 
   1   7  -1     1961.76     2192.70     93.76 o 
   3   7  -1     1140.76      988.89     59.35 o 
   5   7  -1     1193.88     1269.03     76.78 o 
   7   7  -1      555.02      520.01     37.23 o 
   9   7  -1      156.55       94.37     22.44 o 
  11   7  -1       21.80       18.91     66.94 o 
  13   7  -1       87.37      217.68    134.90 o 
 -10   8  -1       14.41      128.26     76.14 o 
  -8   8  -1      271.88      226.37    251.92 o 
  -6   8  -1     1171.98      965.49    243.23 o 
  -4   8  -1      465.93      514.79    122.13 o 
  -2   8  -1      511.10      473.69     55.93 o 
   0   8  -1     1974.85     1940.07     99.73 o 
   2   8  -1      667.14      724.89     72.18 o 
   4   8  -1      266.70      313.39     42.40 o 
   6   8  -1      185.54      202.13     37.11 o 
   8   8  -1      538.04      463.90     87.38 o 
  10   8  -1       35.79       84.31     91.47 o 
  12   8  -1      137.04      127.75     68.47 o 
  -9   9  -1      490.54      331.12     89.93 o 
  -7   9  -1     2121.99     2141.03    339.81 o 
  -5   9  -1      793.80      813.32     77.59 o 
  -3   9  -1      685.82      877.80    111.11 o 
  -1   9  -1      522.02      395.20     91.50 o 
   1   9  -1       27.86       28.20     33.35 o 
   3   9  -1     2326.43     2712.44    209.24 o 
   5   9  -1     4367.33     4832.29    237.88 o 
   7   9  -1      547.79      536.39     76.51 o 
   9   9  -1      466.73      415.57     67.19 o 
  -8  10  -1      235.28      373.53    163.52 o 
  -6  10  -1      811.70      709.76    172.71 o 
  -4  10  -1      809.41      821.15    147.67 o 
  -2  10  -1      504.78      557.42     77.59 o 
   0  10  -1     1514.92     1670.60    134.94 o 
   2  10  -1     1075.56     1078.71    120.93 o 
   4  10  -1      745.66      732.75    125.26 o 
   6  10  -1      309.82      142.93     79.97 o 
   8  10  -1       23.25       46.20     44.26 o 
  -5  11  -1     2042.33     1618.29    238.63 o 
  -3  11  -1      409.96      423.61    112.93 o 
  -1  11  -1       25.00       28.01     90.07 o 
   1  11  -1     1310.87     1414.56     97.74 o 
   3  11  -1     1248.79     1363.71    156.65 o 
   5  11  -1        2.38       17.55     47.32 o 
 -14   0   0       48.16       11.31     30.97 o 
 -12   0   0     1921.76     2132.49    137.86 o 
 -10   0   0     6083.30     6453.42    255.22 o 
  -8   0   0     1312.47     1283.28     48.63 o 
  -6   0   0     2794.15     2944.33     98.60 o 
  -4   0   0     2632.89     2537.94     76.40 o 
   4   0   0     2615.66     2734.23    238.63 o 
   6   0   0     2673.60     2846.85    165.00 o 
   8   0   0     1264.96     1271.31     94.53 o 
  10   0   0     6026.30     5908.01    247.83 o 
  12   0   0     1877.81     2297.14    133.03 o 
  14   0   0       44.10       34.38     47.38 o 
  16   0   0      459.52      581.67     86.61 o 
 -13   1   0      170.43      115.12     21.08 o 
 -11   1   0     2594.30     3039.77    108.42 o 
  -9   1   0     1780.88     1914.81     62.22 o 
  -7   1   0     1920.39     1886.37     56.40 o 
  -5   1   0     6061.14     6169.55    117.73 o 
  -3   1   0    28442.84    26051.05    716.35 o 
   3   1   0    28350.93    25275.36    821.29 o 
   5   1   0     6080.01     5898.34    160.70 o 
   7   1   0     1902.80     1850.48     64.09 o 
   9   1   0     1784.21     1782.15     76.96 o 
  11   1   0     2630.55     2775.38    199.15 o 
  13   1   0      178.64      141.94     46.51 o 
  15   1   0      737.44      848.72     80.46 o 
 -14   2   0       36.78       33.92     35.74 o 
 -12   2   0      702.61      745.90     68.30 o 
 -10   2   0     3189.87     3333.61    128.02 o 
  -8   2   0      369.64      339.48     32.99 o 
  -6   2   0      151.34      196.37     24.85 o 
  -4   2   0     6690.75     6540.54    177.19 o 
  -2   2   0     4939.47     4467.40    183.23 o 
   0   2   0      144.14      120.46     20.27 o 
   2   2   0     4803.10     4282.65    127.44 o 
   4   2   0     6804.07     6480.52    217.20 o 
   6   2   0      158.97      112.42     39.86 o 
   8   2   0      370.93      385.61     41.47 o 
  10   2   0     3215.17     3320.95    155.35 o 
  12   2   0      716.92      634.56     73.26 o 
  14   2   0       34.66       37.10     41.02 o 
  16   2   0      393.13      311.45     74.25 o 
 -13   3   0      560.13      540.41     45.02 o 
 -11   3   0      451.92      475.94     39.50 o 
  -9   3   0     1577.43     1592.38     63.90 o 
  -7   3   0     1958.28     2095.69     60.32 o 
  -5   3   0     2879.56     2870.57     87.40 o 
  -3   3   0     9857.87     9206.37    352.39 o 
  -1   3   0    21524.37    20509.21    982.20 o 
   1   3   0    21690.30    20402.99    607.36 o 
   3   3   0     9746.87     9028.11    234.41 o 
   5   3   0     2781.54     2691.69    112.29 o 
   7   3   0     1956.71     2058.25    148.70 o 
   9   3   0     1589.02     1438.94    145.63 o 
  11   3   0      440.85      327.64     73.64 o 
  13   3   0      542.39      615.95     82.61 o 
  15   3   0      342.65      339.21     77.33 o 
 -14   4   0      582.15      725.60    123.15 o 
 -12   4   0      989.72      870.70     83.04 o 
 -10   4   0      276.85      270.02     28.14 o 
  -8   4   0      153.75      127.14     23.18 o 
  -6   4   0    14850.33    15955.12    364.35 o 
  -4   4   0     7256.24     7623.59    401.14 o 
  -2   4   0     1757.76     1568.39     83.03 o 
   0   4   0    12362.77    12379.73    422.76 o 
   2   4   0     1796.99     1567.01     89.81 o 
   4   4   0     7237.45     7528.94    218.64 o 
   6   4   0    14927.85    14600.15    439.55 o 
   8   4   0      142.93      123.15     54.68 o 
  10   4   0      286.65      315.28    131.32 o 
  12   4   0     1050.66      835.86    191.11 o 
  14   4   0      578.70      651.40     95.87 o 
 -13   5   0      219.59      224.10     85.41 o 
 -11   5   0      516.81      399.24     43.50 o 
  -9   5   0      435.64      418.45     41.78 o 
  -7   5   0      280.56      291.08     42.02 o 
  -5   5   0     2099.58     2268.42    139.50 o 
  -3   5   0     3772.01     3953.54    155.15 o 
  -1   5   0     1692.40     1634.28    202.35 o 
   1   5   0     1697.74     1645.62     91.98 o 
   3   5   0     3653.42     3866.16    137.93 o 
   5   5   0     2131.84     2188.40     92.89 o 
   7   5   0      273.37      249.66     27.03 o 
   9   5   0      452.38      634.13     97.09 o 
  11   5   0      508.57      471.64     90.96 o 
  13   5   0      228.61      176.43     59.50 o 
 -12   6   0      337.27      208.86     89.68 o 
 -10   6   0      178.01       91.45     40.68 o 
  -8   6   0       53.29       71.96     62.97 o 
  -6   6   0      886.56      945.39     96.20 o 
  -4   6   0     1103.79      941.42     60.70 o 
  -2   6   0      273.96      270.29     37.29 o 
   0   6   0      589.78      570.95     75.63 o 
   2   6   0      290.66      219.52     47.74 o 
   4   6   0     1131.01     1189.02     97.55 o 
   6   6   0      877.18      886.90     76.28 o 
   8   6   0       59.83       67.44     19.76 o 
  10   6   0      188.74      176.80     83.80 o 
  12   6   0      331.01      296.37     95.04 o 
 -13   7   0       59.80        0.00    114.46 o 
 -11   7   0       57.66       24.22     49.50 o 
  -9   7   0     1187.11      862.86    128.26 o 
  -7   7   0      176.93      124.76     78.95 o 
  -5   7   0     1898.50     1805.32    204.36 o 
  -3   7   0     1286.99     1271.34     98.62 o 
  -1   7   0      249.55      356.87     56.73 o 
   1   7   0      239.40      294.66     37.03 o 
   3   7   0     1300.19     1445.16     99.46 o 
   5   7   0     1906.77     1801.64    112.60 o 
   7   7   0      191.43      184.79     66.08 o 
   9   7   0     1152.78     1049.05    146.14 o 
  11   7   0       53.80      166.07     64.38 o 
  13   7   0       60.70        0.00     54.16 o 
 -10   8   0      823.61     1031.17    206.44 o 
  -8   8   0      109.31      125.19     67.96 o 
  -6   8   0      650.30      541.24     73.07 o 
  -4   8   0     1215.77     1328.75    123.15 o 
  -2   8   0      404.69      386.16     62.67 o 
   0   8   0     3951.97     4065.03    178.66 o 
   2   8   0      393.72      363.58     49.51 o 
   4   8   0     1282.28     1123.41     95.44 o 
   6   8   0      652.11      575.64     72.68 o 
   8   8   0      127.68      103.66     35.99 o 
  10   8   0      834.11      799.69    180.89 o 
  -9   9   0       42.95        0.00     91.47 o 
  -7   9   0      494.51      332.65    256.51 o 
  -5   9   0      461.78      486.35     67.71 o 
  -3   9   0      786.11      668.99     82.07 o 
  -1   9   0      171.31      245.90     56.72 o 
   1   9   0      175.39      280.55     44.33 o 
   3   9   0      785.00      655.65     67.00 o 
   5   9   0      471.31      450.20     55.65 o 
   7   9   0      493.56      560.79     53.71 o 
   9   9   0       41.89        1.32     29.78 o 
  -8  10   0       89.67       64.38     61.32 o 
  -6  10   0        7.49       53.14     72.56 o 
  -4  10   0       83.50      110.61     59.16 o 
  -2  10   0      608.62      604.52     84.53 o 
   0  10   0     1245.86     1460.22    104.34 o 
   2  10   0      623.31      643.27     54.97 o 
   4  10   0       83.20        0.00     67.28 o 
   6  10   0        7.51       49.66     58.25 o 
   8  10   0       91.93       44.00     82.51 o 
  -5  11   0      195.51      226.37     98.11 o 
  -3  11   0      742.44      804.29    115.48 o 
  -1  11   0       78.44      121.01     64.94 o 
   1  11   0       70.79       83.07     42.91 o 
   3  11   0      720.42      689.74    102.78 o 
   5  11   0      192.43      210.89     57.75 o 
 -15   1   1      602.31      579.97    106.80 o 
 -13   1   1       37.98       47.64     19.35 o 
 -11   1   1     2080.04     2086.80     88.35 o 
  -9   1   1       80.68       72.11     11.47 o 
  -7   1   1     4916.88     4832.80    124.40 o 
  -5   1   1     3732.01     3769.28     80.36 o 
  -3   1   1    44985.29    42601.37   1109.12 o 
   1   1   1     4954.57     4788.92    173.41 o 
   3   1   1    12588.11    11739.94    360.44 o 
   5   1   1      566.54      556.96     23.99 o 
   7   1   1     4846.79     4640.06    137.27 o 
   9   1   1      899.88      881.57     62.81 o 
  11   1   1      148.91      155.80     32.83 o 
  13   1   1      285.16      352.83     50.19 o 
  15   1   1      889.98     1132.06    144.60 o 
 -14   2   1      272.43      195.56     39.46 o 
 -12   2   1      946.17      858.98     57.42 o 
 -10   2   1      271.04      247.34     31.74 o 
  -8   2   1      282.16      279.88     25.94 o 
  -6   2   1     5501.64     5554.62    114.52 o 
  -4   2   1     3029.15     3044.49     80.74 o 
  -2   2   1     3188.24     2893.44    123.01 o 
   0   2   1    33431.95    29349.87   1441.13 o 
   2   2   1      876.04      815.60     61.80 o 
   4   2   1    10984.75    10279.76    470.98 o 
   6   2   1     4616.61     4081.18    225.61 o 
   8   2   1     2831.34     2891.83    167.96 o 
  10   2   1     1256.78     1339.81    133.88 o 
  12   2   1      636.98      670.15    159.68 o 
  14   2   1       58.47       63.04     61.57 o 
 -13   3   1     1870.87     1788.26    111.94 o 
 -11   3   1      553.29      512.39     52.67 o 
  -9   3   1     1359.15     1360.06     61.93 o 
  -7   3   1     1137.26     1327.16     56.31 o 
  -5   3   1     1696.66     1679.33     46.72 o 
  -3   3   1     1986.58     1803.28     75.18 o 
  -1   3   1    18439.68    17981.29    662.78 o 
   1   3   1     6825.16     6401.19    238.11 o 
   3   3   1      645.52      576.25     31.04 o 
   5   3   1     1981.51     1942.74     80.84 o 
   7   3   1       12.68       32.31     24.96 o 
   9   3   1     3615.68     3345.55    184.00 o 
  11   3   1      185.79      255.94     57.49 o 
  13   3   1      550.59      643.48     84.32 o 
  15   3   1       45.20       50.57     57.26 o 
 -14   4   1       46.74        0.00     93.55 o 
 -12   4   1       90.83       70.84     35.16 o 
 -10   4   1      664.74      674.11     53.10 o 
  -8   4   1     1279.98     1168.16     60.24 o 
  -6   4   1     1330.28     1364.54     51.08 o 
  -4   4   1       85.23       80.15     18.20 o 
  -2   4   1     4349.83     4513.03    280.99 o 
   0   4   1     3809.45     4119.78    118.62 o 
   2   4   1      389.73      452.49     28.75 o 
   4   4   1       47.13       64.08     11.80 o 
   6   4   1       97.00       79.30     12.18 o 
   8   4   1      388.29      450.69    184.98 o 
  10   4   1     1608.10     1671.95    195.20 o 
  12   4   1        4.46        0.00     44.39 o 
  14   4   1      228.29       83.37    104.75 o 
 -13   5   1      468.08      555.36    210.53 o 
 -11   5   1      789.14      761.53     70.22 o 
  -9   5   1     2303.63     2512.48    125.18 o 
  -7   5   1      111.68      106.13     25.37 o 
  -5   5   1     3737.74     3758.94    167.21 o 
  -3   5   1      521.87      508.91     30.97 o 
  -1   5   1     4680.89     4994.19    162.01 o 
   1   5   1    12313.31    12196.04    324.88 o 
   3   5   1    15188.96    14952.79    345.84 o 
   5   5   1      472.27      521.93     39.09 o 
   7   5   1      555.18      507.68     65.70 o 
   9   5   1     3357.20     2988.76    305.06 o 
  11   5   1       58.71        0.00     57.74 o 
  13   5   1      383.13      515.95    102.96 o 
 -14   6   1      335.27      278.49     88.40 o 
 -12   6   1      369.27      272.82     59.50 o 
 -10   6   1      455.01      356.88     43.92 o 
  -8   6   1     6756.32     6875.20    310.95 o 
  -6   6   1     9693.26    10731.71    408.10 o 
  -4   6   1     2351.68     2373.28    112.15 o 
  -2   6   1     1550.37     1675.93    205.42 o 
   0   6   1     2034.18     1872.44     72.83 o 
   2   6   1      111.62       59.55     19.64 o 
   4   6   1     4608.18     4873.36    142.13 o 
   6   6   1     6254.31     6711.70    289.76 o 
   8   6   1      527.72      358.71     84.31 o 
  10   6   1     1586.31     1704.14    237.10 o 
  12   6   1      318.30      394.48    110.88 o 
 -13   7   1       85.87        4.09     77.16 o 
 -11   7   1       23.43        0.00    122.89 o 
  -9   7   1      161.13       23.09     71.44 o 
  -7   7   1      543.84      498.18     88.55 o 
  -5   7   1     1179.56     1204.93     92.97 o 
  -3   7   1     1145.86     1156.87    301.99 o 
  -1   7   1     1949.73     1876.98    332.40 o 
   1   7   1      248.05      280.16     34.29 o 
   3   7   1     7663.79     8076.10    277.06 o 
   5   7   1     4349.07     4546.29    168.39 o 
   7   7   1     1163.58      938.96     74.01 o 
   9   7   1      275.20      312.72     77.67 o 
  11   7   1     2220.57     2180.89    490.55 o 
 -12   8   1      131.69       63.87    101.18 o 
 -10   8   1       33.78        0.00    184.47 o 
  -8   8   1      547.58      463.46    100.66 o 
  -6   8   1      186.51      144.42     62.48 o 
  -4   8   1      245.83      228.18     42.48 o 
  -2   8   1      637.91      882.77    103.73 o 
   0   8   1     2042.53     2233.95    132.22 o 
   2   8   1      528.98      500.02     56.24 o 
   4   8   1      484.45      415.58     38.85 o 
   6   8   1     1191.53     1143.11     63.11 o 
   8   8   1      267.53      208.73     52.69 o 
  10   8   1       12.58       72.05    119.06 o 
  -9   9   1      453.90      225.34    201.33 o 
  -7   9   1      543.95      470.62    200.31 o 
  -5   9   1     4362.85     4659.05    416.96 o 
  -3   9   1     2351.42     2505.87    236.30 o 
  -1   9   1       31.47       12.24     36.02 o 
   1   9   1      509.74      470.79     53.62 o 
   3   9   1      703.94      773.05     89.75 o 
   5   9   1      789.77      677.17     61.93 o 
   7   9   1     2146.36     2186.54    149.55 o 
   9   9   1      484.29      351.69     55.01 o 
  -8  10   1       26.37        0.00     87.38 o 
  -6  10   1      307.96      322.43     74.09 o 
  -4  10   1      749.41      892.70    235.31 o 
  -2  10   1     1066.89     1099.44    225.34 o 
   0  10   1     1506.71     1842.12    159.10 o 
   2  10   1      498.07      367.23     68.57 o 
   4  10   1      823.46      768.11     96.50 o 
   6  10   1      824.07      832.13    106.03 o 
   8  10   1      220.83      214.32     73.07 o 
  -5  11   1        1.95       81.76     91.47 o 
  -3  11   1     1249.67     1339.29    204.91 o 
  -1  11   1     1301.71     1357.77    118.74 o 
   1  11   1       24.57        0.00     37.65 o 
   3  11   1      410.42      520.22    102.20 o 
   5  11   1     2044.26     1912.59    182.12 o 
 -14   0   2     4552.88     4640.38    319.52 o 
 -12   0   2     3261.38     3830.86    186.65 o 
 -10   0   2     3712.50     3731.42    134.39 o 
  -8   0   2     2989.10     3052.35     91.12 o 
  -6   0   2     2401.94     2516.46     99.81 o 
  -4   0   2    51413.42    48190.89   1580.48 o 
  -2   0   2    17395.68    16193.27    714.54 o 
   0   0   2    28641.67    26205.40   1577.92 o 
   2   0   2     1632.07     1552.36     56.66 o 
   4   0   2    15487.45    13847.02    545.29 o 
   6   0   2     1192.22     1174.90     49.71 o 
   8   0   2     4683.34     5095.10    152.96 o 
  10   0   2     3309.12     3477.28    566.94 o 
  12   0   2     1714.15     2082.53    145.11 o 
  14   0   2      422.33      655.26    104.50 o 
 -15   1   2       12.06       25.98     21.79 o 
 -13   1   2      835.05      836.36     40.63 o 
 -11   1   2     2732.10     2566.75     97.74 o 
  -9   1   2      417.68      389.27     21.83 o 
  -7   1   2     2662.78     2720.77     68.33 o 
  -5   1   2    17476.62    16515.31    347.31 o 
  -3   1   2    28135.10    26767.52    719.32 o 
  -1   1   2    10660.93     9943.50    408.83 o 
   1   1   2    12542.44    11312.26    392.31 o 
   3   1   2     9960.99     9695.60    278.31 o 
   5   1   2     2228.57     2200.85     61.06 o 
   7   1   2      756.41      778.74     31.09 o 
   9   1   2      869.08      826.78     62.70 o 
  11   1   2     1290.83     1503.41    100.21 o 
  13   1   2      688.53      644.77     69.19 o 
  15   1   2      650.78      644.90     95.81 o 
 -14   2   2      742.27      678.70     60.92 o 
 -12   2   2       26.14        0.00     21.54 o 
 -10   2   2       88.30       55.13     30.88 o 
  -8   2   2     1124.31     1104.11     46.49 o 
  -6   2   2     1165.03     1222.55     42.18 o 
  -4   2   2     4985.10     4974.49    119.81 o 
  -2   2   2     2689.85     2855.80    115.24 o 
   0   2   2     9038.43     7993.77    290.07 o 
   2   2   2    12323.17    11371.24    352.52 o 
   4   2   2     1778.58     1523.41     58.06 o 
   6   2   2    10944.94    10864.71    425.56 o 
   8   2   2     1041.80     1138.22     71.74 o 
  10   2   2     1028.40      906.56     98.49 o 
  12   2   2      902.51     1057.78     98.04 o 
  14   2   2      154.70      199.78     57.15 o 
 -15   3   2      588.26      441.49     98.11 o 
 -13   3   2      689.34      692.82     74.17 o 
 -11   3   2     1640.04     1657.89     82.13 o 
  -9   3   2     4232.27     4445.91    143.05 o 
  -7   3   2     2102.60     2091.57     53.23 o 
  -5   3   2      369.98      384.48     26.65 o 
  -3   3   2     3673.33     3599.73    126.14 o 
  -1   3   2     8542.65     8383.78    307.87 o 
   1   3   2     2489.41     2301.36     82.79 o 
   3   3   2      989.40      972.79     39.97 o 
   5   3   2     1328.37     1278.78    109.19 o 
   7   3   2     2703.51     2689.45    169.85 o 
   9   3   2     1653.67     1653.23    110.65 o 
  11   3   2       43.19        9.32     42.67 o 
  13   3   2      177.89      243.38     83.04 o 
 -14   4   2      521.23      723.56    138.48 o 
 -12   4   2      561.84      505.46     50.26 o 
 -10   4   2     3633.59     3598.96    152.37 o 
  -8   4   2      696.40      648.22     38.16 o 
  -6   4   2    10433.93    10643.99    208.40 o 
  -4   4   2     6493.39     7075.97    180.92 o 
  -2   4   2    14226.95    13620.52    585.81 o 
   0   4   2     3445.01     3552.78    142.95 o 
   2   4   2      698.88      720.69     58.97 o 
   4   4   2     3480.01     3306.92    110.09 o 
   6   4   2     3726.12     3589.46    128.16 o 
   8   4   2     1745.42     1924.88    136.03 o 
  10   4   2     2079.31     1943.25    182.17 o 
  12   4   2       74.89       95.02     61.98 o 
  14   4   2      279.24      218.86    169.10 o 
 -15   5   2      399.56      182.93     83.80 o 
 -13   5   2        0.40        0.00     39.83 o 
 -11   5   2     1207.91     1171.12     90.31 o 
  -9   5   2     1987.33     1624.25    113.03 o 
  -7   5   2      442.47      459.84     46.99 o 
  -5   5   2      510.75      530.69     51.85 o 
  -3   5   2      401.68      424.57     77.19 o 
  -1   5   2     3715.96     4145.94    129.58 o 
   1   5   2     3463.98     3404.99    116.24 o 
   3   5   2     2080.08     2095.90     89.78 o 
   5   5   2     1456.27     1629.80    104.73 o 
   7   5   2      706.04      645.78     34.56 o 
   9   5   2     2122.09     2191.11    249.87 o 
  11   5   2      434.19      361.34    103.47 o 
  13   5   2      468.20      597.84    134.90 o 
 -14   6   2      322.79      332.65    215.13 o 
 -12   6   2      204.54      145.59     95.30 o 
 -10   6   2      210.02      196.76     47.06 o 
  -8   6   2        7.37       27.10     26.85 o 
  -6   6   2      466.97      479.43    115.23 o 
  -4   6   2     1432.82     1598.35     78.29 o 
  -2   6   2     2257.49     2359.40     90.33 o 
   0   6   2     3979.60     3889.22    114.39 o 
   2   6   2     1759.90     1657.18     93.59 o 
   4   6   2     1234.63     1345.27     55.91 o 
   6   6   2     6422.39     6088.06    258.20 o 
   8   6   2     1773.22     2077.67    319.88 o 
  10   6   2       56.37       52.63     67.96 o 
  12   6   2      208.14      340.67     76.73 o 
 -13   7   2       56.51      200.82    212.57 o 
 -11   7   2      165.92      142.05     60.81 o 
  -9   7   2      381.61      395.55     54.21 o 
  -7   7   2      477.83      573.33     71.72 o 
  -5   7   2     2449.97     2647.40    175.39 o 
  -3   7   2      497.66      552.66     49.94 o 
  -1   7   2      360.04      350.33     37.82 o 
   1   7   2     2712.44     2818.95    102.24 o 
   3   7   2     7795.69     7946.94    307.61 o 
   5   7   2      397.66      401.03     34.58 o 
   7   7   2     1284.73     1338.94     89.30 o 
   9   7   2      987.30      799.18    242.72 o 
  11   7   2      419.12      431.78    113.95 o 
 -12   8   2      591.82      713.34    120.08 o 
 -10   8   2      472.87      389.37    111.39 o 
  -6   8   2      116.33       83.39     57.49 o 
  -4   8   2      775.01      788.59     86.87 o 
  -2   8   2     2139.02     2236.56    177.47 o 
   0   8   2     7834.21     8689.20    353.12 o 
   2   8   2     2372.12     2570.70    131.67 o 
   4   8   2     2242.85     2392.61    140.70 o 
   6   8   2       26.07       11.22     20.96 o 
   8   8   2      273.25      245.45     31.48 o 
  10   8   2     2231.25     2380.17    342.36 o 
 -11   9   2      109.78        0.00    299.44 o 
  -9   9   2       73.54       25.55     80.74 o 
  -7   9   2     1117.38     1154.83    167.60 o 
  -5   9   2       70.29       96.17     54.68 o 
  -3   9   2      509.49      315.15     82.22 o 
  -1   9   2      185.75      148.51     46.18 o 
   1   9   2      485.17      408.89     48.41 o 
   3   9   2      349.57      336.25     52.48 o 
   5   9   2      100.82      137.36     31.92 o 
   7   9   2       34.90        0.00     50.03 o 
   9   9   2       34.77       70.01     94.02 o 
  -8  10   2      913.40      864.08    175.27 o 
  -6  10   2      444.24      441.49     96.58 o 
  -4  10   2       51.69       12.14     66.07 o 
  -2  10   2      289.16      217.04    108.07 o 
   0  10   2      678.59      528.96     66.90 o 
   2  10   2     1741.58     1808.69    144.44 o 
   4  10   2     1279.83     1587.01    111.75 o 
   6  10   2       47.09        0.00    108.33 o 
  -5  11   2     1077.52     1051.10    196.22 o 
  -3  11   2     1360.57     1596.08    221.25 o 
  -1  11   2      727.40      634.19    108.12 o 
   1  11   2      581.74      522.93     78.40 o 
   3  11   2      640.11      525.29    107.31 o 
 -15   1   3      846.10      895.36     63.76 o 
 -13   1   3      556.85      493.01     35.20 o 
 -11   1   3     4408.28     4577.86    140.47 o 
  -9   1   3      507.41      510.18     57.81 o 
  -7   1   3      686.16      670.64     34.21 o 
  -5   1   3     6922.43     6727.80    162.36 o 
  -3   1   3    12393.96    11463.01    257.07 o 
  -1   1   3    10282.23     9732.67    350.93 o 
   1   1   3     6577.22     6079.39    172.57 o 
   3   1   3     1596.93     1380.17     50.34 o 
   5   1   3     4689.66     4613.87     97.00 o 
   7   1   3     4890.77     5029.64    116.51 o 
   9   1   3     1573.05     1606.16     63.52 o 
  11   1   3     1534.99     1645.20    139.63 o 
  13   1   3      243.84      251.09     60.18 o 
 -14   2   3     1116.84     1163.48     91.09 o 
 -12   2   3      788.09      810.48     48.40 o 
 -10   2   3     1694.43     1924.85     75.86 o 
  -8   2   3     7400.64     7565.27    178.52 o 
  -6   2   3     4363.32     4642.46    115.33 o 
  -4   2   3      735.83      693.50     31.13 o 
  -2   2   3     7401.95     6823.78    233.92 o 
   0   2   3     1642.91     1636.29    116.25 o 
   2   2   3     1931.41     1861.85     81.34 o 
   4   2   3    16471.20    16235.80    478.98 o 
   6   2   3     1322.11     1412.02     92.76 o 
   8   2   3     3016.85     3137.66    122.04 o 
  10   2   3     1339.46     1570.44    106.95 o 
  12   2   3      515.35      545.85    101.17 o 
  14   2   3      324.40      318.49     74.27 o 
 -15   3   3        9.46        0.00    214.10 o 
 -13   3   3     1002.09      932.76     68.81 o 
 -11   3   3      509.16      439.19     35.48 o 
  -9   3   3      827.38     1045.60     76.00 o 
  -7   3   3     1681.13     1695.69     63.59 o 
  -5   3   3     1522.49     1419.30     58.21 o 
  -3   3   3      627.79      674.29     43.29 o 
  -1   3   3     5719.33     5903.41    216.53 o 
   1   3   3    13518.16    13148.05    555.97 o 
   3   3   3     5852.17     5949.92    143.09 o 
   5   3   3     3289.79     3236.76    119.36 o 
   7   3   3       24.07       13.89      9.86 o 
   9   3   3     1321.48     1156.98    114.87 o 
  11   3   3       83.86      147.77     65.92 o 
  13   3   3      796.30      882.58    144.35 o 
 -14   4   3       40.03        0.00     44.97 o 
 -12   4   3       79.13       68.27     30.11 o 
 -10   4   3      452.21      420.26     42.29 o 
  -8   4   3      511.32      483.09     27.11 o 
  -6   4   3      237.96      283.80     41.01 o 
  -4   4   3     9445.85    10353.71    329.27 o 
  -2   4   3     1780.83     1910.79     86.10 o 
   0   4   3     3554.22     3680.48    209.50 o 
   2   4   3     1867.56     1837.09     63.26 o 
   4   4   3      761.84      708.10     68.92 o 
   6   4   3      403.16      373.76     73.41 o 
   8   4   3       54.06       61.05     51.61 o 
  10   4   3      270.33      310.85     58.56 o 
  12   4   3        8.97       45.33     44.26 o 
 -15   5   3      493.84      469.60    115.48 o 
 -13   5   3     1637.61     1759.96    386.31 o 
 -11   5   3      783.42      703.12     61.72 o 
  -9   5   3     2019.66     2058.70     94.10 o 
  -7   5   3     2128.50     2188.61     90.49 o 
  -5   5   3     2364.40     2414.36    105.03 o 
  -3   5   3     4783.25     4824.28    256.00 o 
  -1   5   3     2146.40     2271.15    169.39 o 
   1   5   3      165.82      183.52     32.19 o 
   3   5   3     4888.65     4701.92    168.12 o 
   5   5   3     5886.43     6124.37    191.53 o 
   7   5   3     2465.25     2441.55    188.07 o 
   9   5   3     1362.59     1317.26    219.21 o 
  11   5   3     1098.44     1199.21    123.24 o 
 -14   6   3       73.12      132.35    102.20 o 
 -12   6   3      234.49      149.84    106.54 o 
 -10   6   3     2679.68     2706.39    128.04 o 
  -8   6   3     2110.73     2135.00     91.18 o 
  -6   6   3      183.50      167.44     27.90 o 
  -4   6   3      737.80      703.86     45.93 o 
  -2   6   3     4391.04     4448.11    140.30 o 
   0   6   3     3709.94     4148.94    130.52 o 
   2   6   3      457.46      499.56     50.03 o 
   4   6   3     1352.65     1404.05     64.04 o 
   6   6   3     4749.48     5207.85    239.89 o 
   8   6   3      144.71      272.36     81.76 o 
  10   6   3      710.10      683.70    107.82 o 
  12   6   3       22.58        0.00     56.41 o 
 -13   7   3      415.74      364.84     94.53 o 
 -11   7   3     1414.06     1099.13    179.87 o 
  -9   7   3      127.93       74.44     72.13 o 
  -7   7   3      785.41      934.17    131.37 o 
  -5   7   3     1716.17     1686.57     84.90 o 
  -3   7   3     3447.38     3736.75    119.38 o 
  -1   7   3     1827.50     1788.61     73.96 o 
   1   7   3     3247.54     3473.50    108.00 o 
   3   7   3      894.21      860.31     85.19 o 
   5   7   3      166.20      187.93     26.67 o 
   7   7   3     3248.83     3436.39    174.58 o 
  11   7   3       32.72       56.72    190.09 o 
 -12   8   3      295.74      263.16    130.81 o 
 -10   8   3      764.18      854.37    273.89 o 
  -8   8   3      770.33      816.80    145.12 o 
  -6   8   3      944.61     1078.56     85.81 o 
  -4   8   3     1489.58     1503.58     78.57 o 
  -2   8   3      660.09      754.83     70.77 o 
   0   8   3      839.40      826.66     60.59 o 
   2   8   3      143.05       62.96     94.16 o 
   4   8   3     1194.78     1184.84     74.58 o 
   6   8   3      359.87      369.07     83.31 o 
   8   8   3      705.94      732.61     92.22 o 
  10   8   3       41.08       80.74     71.54 o 
 -11   9   3      175.18      204.39    100.66 o 
  -9   9   3      132.38       49.57     97.60 o 
  -7   9   3      677.68      552.89    128.77 o 
  -5   9   3      415.49      278.43     59.30 o 
  -3   9   3      676.99      776.67    279.00 o 
  -1   9   3      725.28      866.16     84.58 o 
   1   9   3     1737.14     1856.70     97.69 o 
   3   9   3     1029.97     1036.66     76.48 o 
   5   9   3      155.44      109.65     42.02 o 
   7   9   3     1180.85     1157.27    112.80 o 
  -8  10   3     1328.72     1250.89    190.60 o 
  -6  10   3      795.83      695.45    128.26 o 
  -4  10   3      662.34      727.57    215.13 o 
  -2  10   3      172.40      149.47     73.84 o 
   0  10   3      524.75      427.09    122.83 o 
   2  10   3       85.98       43.71     48.84 o 
   4  10   3     1020.17      932.85    109.10 o 
   6  10   3        1.29       37.18     85.59 o 
  -5  11   3      407.49      376.60    124.17 o 
  -3  11   3      144.14       21.52    111.20 o 
  -1  11   3       36.34       80.64     55.46 o 
   1  11   3     1007.28      975.69    150.50 o 
   3  11   3      500.37      380.45    147.67 o 
 -16   0   4      612.82      430.25     73.58 o 
 -14   0   4     4867.55     4651.66    270.75 o 
 -12   0   4     1015.75     1061.20     64.61 o 
 -10   0   4      382.22      416.61     64.90 o 
  -8   0   4     3338.76     3294.41    308.64 o 
  -6   0   4     1394.76     1496.92    111.65 o 
  -4   0   4      542.05      554.10     45.98 o 
  -2   0   4    15312.68    12965.20    480.56 o 
   0   0   4    15216.16    14848.74    462.92 o 
   2   0   4     1647.70     1574.25     67.58 o 
   4   0   4    10037.11     9925.59    305.43 o 
   6   0   4     7137.83     7394.84    198.28 o 
   8   0   4     2799.29     2779.47    139.49 o 
  10   0   4     3080.92     3365.80    166.26 o 
  12   0   4     4695.41     5763.56    392.60 o 
 -15   1   4      223.84      168.95     29.43 o 
 -13   1   4      675.03      618.44     35.01 o 
 -11   1   4      482.26      374.55     59.22 o 
  -9   1   4     7940.24     8658.03    221.71 o 
  -7   1   4      247.19      228.77     19.23 o 
  -5   1   4     9634.93     9963.24    216.99 o 
  -3   1   4     3284.87     3270.24     96.53 o 
  -1   1   4     6218.46     5692.36    215.61 o 
   1   1   4    26599.30    24636.77    696.44 o 
   3   1   4     4100.58     4129.04    111.87 o 
   5   1   4     1332.59     1216.65     57.60 o 
   7   1   4     1143.57     1291.92     55.30 o 
   9   1   4      308.52      323.98     42.34 o 
  11   1   4       56.84      108.09     30.89 o 
  13   1   4      645.17      603.99    114.46 o 
 -14   2   4      603.81      620.14     34.70 o 
 -12   2   4        1.10        9.52     15.88 o 
 -10   2   4     2747.17     2766.63    109.85 o 
  -8   2   4    16372.37    17451.17    346.07 o 
  -6   2   4      257.22      177.20     19.56 o 
  -4   2   4    12281.81    11730.03    335.33 o 
  -2   2   4     8010.75     7899.63    286.78 o 
   0   2   4     4980.32     5153.60    202.80 o 
   2   2   4    25806.05    25191.38    605.89 o 
   4   2   4      555.03      536.64     31.37 o 
   6   2   4       90.33      108.43     14.74 o 
   8   2   4     1741.86     1938.82     91.27 o 
  10   2   4       48.31       36.94     48.45 o 
  12   2   4      259.86      168.65     56.21 o 
 -15   3   4       20.06        0.00     59.27 o 
 -13   3   4      470.43      362.45     44.63 o 
 -11   3   4      745.91      776.91     45.44 o 
  -9   3   4      656.99      662.87     38.69 o 
  -7   3   4     4819.77     4933.93    140.15 o 
  -5   3   4     9847.88    10063.41    259.78 o 
  -3   3   4     4252.43     4264.99    149.99 o 
  -1   3   4      403.59      362.71     33.15 o 
   1   3   4     5232.15     5291.15    319.88 o 
   3   3   4     1386.87     1410.96     57.66 o 
   5   3   4     1608.66     1543.89     82.82 o 
   7   3   4     1585.55     1426.98     98.31 o 
   9   3   4      138.98      123.48     22.20 o 
  11   3   4      610.86      655.85     96.79 o 
  13   3   4      569.21      606.51     98.45 o 
 -16   4   4      357.23      390.39     87.38 o 
 -14   4   4     2169.11     2164.54    310.68 o 
 -12   4   4      640.91      680.44     55.11 o 
 -10   4   4     2822.14     3047.79    118.74 o 
  -8   4   4       61.01       80.39     18.72 o 
  -6   4   4      417.31      321.07     30.02 o 
  -4   4   4     1130.86     1116.69     64.15 o 
  -2   4   4     5464.71     5235.64    204.91 o 
   0   4   4      390.83      534.79     68.47 o 
   2   4   4     4781.36     4557.82    118.91 o 
   4   4   4      701.34      664.63     38.41 o 
   6   4   4     5559.30     5635.15    227.53 o 
   8   4   4     1839.47     1940.12    106.21 o 
  10   4   4      631.84      675.56     74.75 o 
  12   4   4      489.20      373.67    246.55 o 
 -15   5   4      287.51      335.72    135.41 o 
 -13   5   4      234.39      132.86     57.23 o 
 -11   5   4      225.72      221.36     40.41 o 
  -9   5   4      516.45      528.92     40.14 o 
  -7   5   4     1286.05     1207.99     57.69 o 
  -5   5   4     2059.37     2051.74     82.65 o 
  -3   5   4     3827.31     3874.61    145.02 o 
  -1   5   4     1172.77     1116.11     71.56 o 
   1   5   4      152.41      159.40     55.70 o 
   3   5   4     3449.54     3703.75    129.41 o 
   5   5   4     3063.66     3328.04    168.25 o 
   7   5   4      366.25      386.72     28.56 o 
   9   5   4       61.79       26.88     38.65 o 
  11   5   4      358.09      313.24     95.30 o 
 -14   6   4      442.46      309.15     88.40 o 
 -12   6   4      835.11      624.94    131.83 o 
 -10   6   4      762.46      745.14     54.71 o 
  -8   6   4     2882.01     2911.32    112.16 o 
  -6   6   4      116.74       73.14     23.53 o 
  -4   6   4     3647.41     3781.09    139.53 o 
  -2   6   4     1967.42     2089.69     94.01 o 
   0   6   4      758.63      910.58     89.42 o 
   2   6   4     1866.63     1650.13     77.30 o 
   4   6   4      538.29      574.22    117.76 o 
   6   6   4      440.47      477.46     41.92 o 
  10   6   4       83.36      172.20     59.27 o 
 -13   7   4      495.17      379.66     97.60 o 
 -11   7   4      618.22      588.66    122.13 o 
  -9   7   4      304.50      297.66     46.53 o 
  -7   7   4      609.45      545.61    124.20 o 
  -5   7   4     1769.45     1859.42     96.93 o 
  -3   7   4      206.19      244.54     32.20 o 
  -1   7   4     1684.33     1601.11     74.46 o 
   1   7   4     1983.52     2151.95     99.03 o 
   3   7   4      414.07      305.90     47.06 o 
   5   7   4     1412.07     1421.86     83.41 o 
   7   7   4     1356.46     1419.57     94.88 o 
   9   7   4       93.31      104.75     67.96 o 
 -12   8   4        1.19       84.31    101.18 o 
 -10   8   4      252.33      279.00     95.04 o 
  -8   8   4     2061.57     2025.46    150.30 o 
  -6   8   4      437.91      322.59     63.06 o 
  -4   8   4     2720.17     2598.88    122.83 o 
  -2   8   4     2244.14     2101.22    120.12 o 
   0   8   4      219.98      235.32     37.35 o 
   2   8   4      739.67      729.07     54.06 o 
   4   8   4     1866.32     2104.29    115.20 o 
   6   8   4      297.73      348.92     42.38 o 
   8   8   4      711.31      543.86    307.61 o 
 -11   9   4      107.58      232.50     80.74 o 
  -9   9   4      115.66      322.43    110.37 o 
  -7   9   4       26.28        0.00    125.19 o 
  -5   9   4      519.10      614.31     60.58 o 
  -3   9   4      124.70       54.48     48.14 o 
  -1   9   4      285.12      313.82     56.59 o 
   1   9   4      265.06      291.11     52.81 o 
   3   9   4      344.34      385.09     59.06 o 
   5   9   4      555.31      654.41     89.16 o 
   7   9   4      217.89      260.20    159.68 o 
  -8  10   4      511.37      274.40     98.11 o 
  -6  10   4      750.59      981.09    133.37 o 
  -4  10   4      235.23      263.67    117.02 o 
  -2  10   4      171.76      242.76     70.56 o 
   0  10   4      491.22      369.42     74.43 o 
   2  10   4      507.75      581.68    126.51 o 
   4  10   4      130.68       45.71    130.05 o 
  -5  11   4       30.57        0.00     57.23 o 
  -3  11   4      179.09      174.60     87.00 o 
  -1  11   4     1180.06     1090.77    154.14 o 
   1  11   4     1110.45      984.36    113.29 o 
 -17   1   5      486.14      479.30    109.35 o 
 -15   1   5      236.20      248.03     29.40 o 
 -13   1   5     1335.81     1406.34     76.47 o 
 -11   1   5     1016.99      957.44     58.12 o 
  -9   1   5     1927.27     1866.25    102.52 o 
  -7   1   5     4160.27     3976.76     98.82 o 
  -5   1   5     4797.58     4728.44    110.42 o 
  -3   1   5     2348.52     2483.79     68.07 o 
  -1   1   5     2098.95     2110.92     80.69 o 
   1   1   5     5531.33     5158.48    134.49 o 
   3   1   5     1545.83     1621.38     52.00 o 
   5   1   5      128.72      172.03     17.92 o 
   7   1   5     1929.00     2083.62     84.98 o 
   9   1   5      341.46      318.89     34.34 o 
  11   1   5      729.81      880.39     63.95 o 
  13   1   5       11.38       50.13     35.97 o 
 -16   2   5      455.64      312.72     89.93 o 
 -14   2   5     1042.11     1115.96     58.58 o 
 -12   2   5     1786.09     1906.56    125.61 o 
 -10   2   5     5211.74     5667.66    189.60 o 
  -8   2   5      951.70     1040.27     53.85 o 
  -6   2   5     1076.75     1167.58     49.44 o 
  -4   2   5     1471.52     1396.40     42.68 o 
  -2   2   5     1883.17     1815.69     68.92 o 
   0   2   5     1340.21     1402.26     68.73 o 
   2   2   5     1135.84     1083.98     42.28 o 
   4   2   5      323.45      308.88     24.21 o 
   6   2   5      386.18      427.57     33.26 o 
   8   2   5     1109.46     1202.36     61.99 o 
  10   2   5      486.74      468.05     48.11 o 
  12   2   5       12.78       67.04    210.78 o 
 -15   3   5      258.59      206.95     90.96 o 
 -13   3   5     3633.42     3774.55    157.41 o 
 -11   3   5       33.83       47.83     22.18 o 
  -9   3   5      637.07      610.35     33.65 o 
  -7   3   5     3006.35     2958.52     94.18 o 
  -5   3   5     2374.93     2236.86     74.12 o 
  -3   3   5     3548.64     3453.44    105.22 o 
  -1   3   5     4031.34     3819.43    119.91 o 
   1   3   5      645.14      751.51     68.98 o 
   3   3   5      992.79     1129.12     64.28 o 
   5   3   5     6439.35     6655.48    275.42 o 
   7   3   5       84.64       89.59     18.21 o 
   9   3   5      175.80      146.17     26.92 o 
  11   3   5      190.27      241.44     43.53 o 
 -16   4   5      256.04       77.16    248.34 o 
 -14   4   5      283.23      281.55     73.07 o 
 -12   4   5      381.40      310.10     34.50 o 
 -10   4   5      537.85      517.49     38.46 o 
  -8   4   5      665.33      672.47     47.88 o 
  -6   4   5     1687.28     1878.65    101.64 o 
  -4   4   5      297.50      275.86     34.31 o 
  -2   4   5     4554.36     4928.86    198.89 o 
   0   4   5     1599.54     1608.34     75.18 o 
   2   4   5       20.27       32.21     19.44 o 
   4   4   5     1600.78     1549.16     79.90 o 
   6   4   5      585.19      625.67     61.48 o 
   8   4   5      138.53      102.36     17.76 o 
  10   4   5       97.93       67.28     30.91 o 
  12   4   5       66.61       78.41     42.03 o 
 -15   5   5        5.18        0.00    102.20 o 
 -13   5   5     1150.92     1568.73    192.64 o 
 -11   5   5     1139.97     1009.84     57.80 o 
  -9   5   5      195.69      225.03     42.55 o 
  -7   5   5     4468.82     4670.32    164.57 o 
  -5   5   5     4034.59     3936.66    158.86 o 
  -3   5   5       92.25       83.39     28.47 o 
  -1   5   5      177.00      121.04     35.56 o 
   1   5   5     4043.16     4008.05    214.16 o 
   3   5   5     1480.94     1587.02     83.59 o 
   5   5   5     1797.45     1793.14     85.09 o 
   7   5   5     1321.83     1245.67     93.19 o 
   9   5   5      830.98      811.72    118.75 o 
  11   5   5      826.04      696.94    151.78 o 
 -14   6   5      870.34      728.15    251.41 o 
 -12   6   5       28.50       64.90     66.43 o 
 -10   6   5      353.59      387.13     42.34 o 
  -8   6   5     1629.04     1643.75     89.77 o 
  -6   6   5     3925.78     4071.24    163.90 o 
  -4   6   5      779.95      653.98     71.16 o 
  -2   6   5      436.89      400.05     63.36 o 
   0   6   5     1048.93      920.79     72.04 o 
   2   6   5    10155.27    10850.79    346.16 o 
   4   6   5     3524.53     3598.96    180.94 o 
   6   6   5     1857.76     1956.69    107.31 o 
   8   6   5     2040.89     2261.05    115.02 o 
  10   6   5      823.13      911.56    143.07 o 
 -13   7   5      534.91      472.15    146.65 o 
 -11   7   5      646.08      620.03     65.92 o 
  -9   7   5     2133.73     2066.56    119.97 o 
  -7   7   5     2140.63     1991.49    117.20 o 
  -5   7   5      180.97      136.08     31.48 o 
  -3   7   5     1746.06     1679.21    120.88 o 
  -1   7   5     1169.88     1087.47    101.02 o 
   1   7   5     1104.81     1037.60     69.70 o 
   3   7   5      294.91      416.83     50.55 o 
   5   7   5      396.06      376.64     41.67 o 
   7   7   5      631.27      660.41     55.01 o 
   9   7   5      444.48      374.07    110.76 o 
 -12   8   5       20.35       73.58     72.56 o 
 -10   8   5      688.51      559.70     68.34 o 
  -8   8   5     1134.19     1262.54    103.90 o 
  -6   8   5     1258.63     1413.87    136.09 o 
  -4   8   5     2338.87     2869.43    149.52 o 
  -2   8   5     2886.86     3205.68    177.90 o 
   0   8   5      311.93      324.00     46.05 o 
   2   8   5      100.44       98.79     31.49 o 
   4   8   5      193.13      184.73     30.02 o 
   6   8   5      168.18      107.84     31.49 o 
   8   8   5       67.60       46.06     39.04 o 
 -11   9   5     1527.93     1839.04    274.40 o 
  -9   9   5      516.12      517.12    284.11 o 
  -7   9   5      231.63       58.38    106.80 o 
  -5   9   5     1885.76     1701.95    123.45 o 
  -3   9   5      215.30      200.30     47.49 o 
  -1   9   5     1822.91     1831.31    127.61 o 
   1   9   5     1431.33     1576.59     80.23 o 
   3   9   5      884.24      989.86     72.33 o 
   5   9   5     1016.33     1010.05    122.05 o 
  -8  10   5      616.23      567.71    149.21 o 
  -6  10   5       46.05       39.84     52.72 o 
  -4  10   5     1058.19     1109.59     98.94 o 
  -2  10   5      800.66      883.89     86.44 o 
   0  10   5      222.22      245.87     46.42 o 
   2  10   5      265.68      193.30     49.43 o 
   4  10   5      662.70      637.64     77.62 o 
  -5  11   5       99.03       96.58    208.99 o 
  -3  11   5     1033.13     1057.74    162.49 o 
  -1  11   5      248.12      191.16    128.60 o 
 -16   0   6     1355.33     1385.21    154.32 o 
 -14   0   6      473.77      401.72     69.66 o 
 -12   0   6     2828.14     2850.14    211.65 o 
 -10   0   6      716.43      695.99     92.23 o 
  -8   0   6     2537.93     2745.71    147.67 o 
  -6   0   6    10268.72    11013.42    383.26 o 
  -4   0   6    29434.65    28876.73    908.26 o 
  -2   0   6    14642.47    14687.71    612.36 o 
   0   0   6      218.65      203.31     28.10 o 
   2   0   6     4476.04     4707.71    280.02 o 
   4   0   6     5551.54     5183.21    223.45 o 
   6   0   6     1236.31     1168.12     63.16 o 
   8   0   6     3940.06     3901.82    246.86 o 
  10   0   6      377.45      367.91     82.78 o 
  12   0   6      671.96      544.20    133.88 o 
 -15   1   6      236.75      215.95     32.35 o 
 -13   1   6     2438.31     2318.37    115.65 o 
 -11   1   6     1076.36     1036.68     57.74 o 
  -9   1   6      877.76      857.61     74.44 o 
  -7   1   6     2342.88     2284.57    116.96 o 
  -5   1   6      318.19      343.97     25.91 o 
  -3   1   6     3499.54     3534.70    109.53 o 
  -1   1   6     3325.06     3462.02    102.30 o 
   1   1   6      455.17      420.51     23.30 o 
   3   1   6     6341.72     6297.74    164.30 o 
   5   1   6     3579.91     3865.32    184.82 o 
   7   1   6     1347.47     1494.12     69.67 o 
   9   1   6     1056.53     1214.76    100.16 o 
  11   1   6     1048.92     1233.32     97.99 o 
 -16   2   6       83.24       53.79     34.49 o 
 -14   2   6     3833.94     4014.22    227.44 o 
 -12   2   6     5205.55     5434.21    226.74 o 
 -10   2   6       41.15       26.08     17.68 o 
  -8   2   6     7268.22     7499.55    180.74 o 
  -6   2   6     2488.57     2285.48     61.90 o 
  -4   2   6     4018.42     4184.82    103.93 o 
  -2   2   6      225.78      213.37     31.58 o 
   0   2   6       42.48       28.82     20.56 o 
   2   2   6      429.19      456.12     25.57 o 
   4   2   6       47.54       89.09     19.97 o 
   6   2   6      844.48      794.30     50.17 o 
   8   2   6     1366.04     1562.38    107.60 o 
  10   2   6      164.15      187.28     44.70 o 
  12   2   6      506.98      568.52     63.81 o 
 -15   3   6      415.54      342.20     41.15 o 
 -13   3   6      833.45      975.26     56.73 o 
 -11   3   6      225.30      256.12     28.89 o 
  -9   3   6     3062.74     3230.33    106.92 o 
  -7   3   6     4048.67     4036.27    124.01 o 
  -5   3   6      421.28      439.75     36.21 o 
  -3   3   6     9630.85     9555.48    227.30 o 
  -1   3   6     1078.96     1085.99    134.90 o 
   1   3   6     3838.17     3998.55     98.37 o 
   3   3   6      541.10      567.55    105.35 o 
   5   3   6      225.28      215.01     31.27 o 
   7   3   6      430.59      490.28     49.67 o 
   9   3   6      474.05      482.98     46.07 o 
  11   3   6     1017.14     1012.10    107.31 o 
 -16   4   6      783.89      718.96    222.28 o 
 -14   4   6      484.72      445.60     49.16 o 
 -12   4   6       62.39       37.40     30.20 o 
 -10   4   6     3893.17     4145.39    175.86 o 
  -8   4   6     1348.97     1298.12     63.84 o 
  -6   4   6     3980.41     4074.52    111.83 o 
  -4   4   6      446.61      505.67     71.98 o 
  -2   4   6     8591.73     8595.97    237.86 o 
   0   4   6     1023.87      892.21    130.56 o 
   2   4   6     5218.90     5355.69    169.84 o 
   4   4   6      967.03      981.45     78.09 o 
   6   4   6      579.03      594.57     52.37 o 
   8   4   6     2400.26     2836.64    159.17 o 
  10   4   6     1456.46     1728.04    123.45 o 
 -15   5   6       29.16        0.00    244.25 o 
 -13   5   6      111.79        0.00     50.59 o 
 -11   5   6        1.39       34.34     25.76 o 
  -9   5   6     3261.91     3323.36    152.48 o 
  -7   5   6      786.73      863.83     80.54 o 
  -5   5   6     2078.77     2264.60     95.85 o 
  -3   5   6       75.63       94.60     30.80 o 
  -1   5   6     1145.50     1075.09     80.74 o 
   1   5   6     1200.56     1144.50    130.30 o 
   3   5   6      142.45      116.33     33.03 o 
   5   5   6      377.70      459.68     46.11 o 
   7   5   6      453.30      390.01     53.33 o 
   9   5   6      204.94      203.67     18.84 o 
 -14   6   6      337.77      166.58    112.42 o 
 -12   6   6      292.14      240.41     39.35 o 
 -10   6   6      281.64      292.69     36.83 o 
  -8   6   6     3709.47     3696.99    164.65 o 
  -6   6   6      579.57      669.85     58.07 o 
  -4   6   6      790.89      781.87     80.27 o 
  -2   6   6        5.43       17.78     32.73 o 
   0   6   6      490.14      553.74     54.56 o 
   2   6   6      860.96      804.74     92.73 o 
   4   6   6      551.81      600.00     51.06 o 
   6   6   6      258.03      322.32     52.93 o 
   8   6   6      363.15      423.40     49.19 o 
 -13   7   6      999.19     1151.25    179.36 o 
 -11   7   6      248.33      148.11     58.32 o 
  -9   7   6      353.79      276.75     44.51 o 
  -7   7   6      938.60      962.86    132.86 o 
  -5   7   6      225.77      283.27     49.47 o 
  -3   7   6     1095.95      851.66     95.04 o 
  -1   7   6     1387.25     1338.50    101.16 o 
   1   7   6      543.34      491.75     46.05 o 
   3   7   6      647.61      624.75     59.20 o 
   5   7   6      271.06      338.79     67.68 o 
   7   7   6      245.56      258.13     40.25 o 
 -12   8   6      987.39     1172.20    150.23 o 
 -10   8   6      634.54      665.11    173.74 o 
  -8   8   6      250.16      230.43     44.72 o 
  -6   8   6      659.48      569.67    107.40 o 
  -4   8   6     2796.51     3149.43    192.76 o 
  -2   8   6      671.84      751.76     80.61 o 
   0   8   6      628.62      542.29     89.24 o 
   2   8   6      588.04      605.76     49.97 o 
   4   8   6     1171.22     1225.64     88.86 o 
   6   8   6      170.92      207.64     67.01 o 
 -11   9   6      176.39      234.03    127.75 o 
  -9   9   6      217.96      241.70    255.49 o 
  -7   9   6      682.56      724.14    202.09 o 
  -5   9   6      551.70      466.78     97.05 o 
  -3   9   6      339.67      285.49     65.73 o 
  -1   9   6      806.56      819.27     80.37 o 
   1   9   6      568.91      654.87     58.76 o 
   3   9   6      188.16      243.35     51.53 o 
   5   9   6       84.36       35.90     38.93 o 
  -8  10   6      345.20      185.49     98.62 o 
  -6  10   6       52.35        0.00     41.48 o 
  -4  10   6     1606.15     1441.31    139.95 o 
  -2  10   6      812.03      660.95    114.12 o 
   0  10   6      201.15      189.64     88.95 o 
   2  10   6      542.83      441.08     64.98 o 
  -3  11   6       47.99       82.34     79.40 o 
 -17   1   7      380.93      105.26    107.31 o 
 -15   1   7      958.39      949.95    111.14 o 
 -13   1   7       60.65       45.68     43.31 o 
 -11   1   7     1489.57     1343.23     75.05 o 
  -9   1   7     6687.20     6894.48    220.42 o 
  -7   1   7     3896.66     4143.11     99.07 o 
  -5   1   7     2410.64     2530.83     92.38 o 
  -3   1   7     2990.13     3221.10    116.09 o 
  -1   1   7     1286.91     1160.63     86.79 o 
   1   1   7     1784.03     1563.85    142.30 o 
   3   1   7     2630.25     2653.47     93.37 o 
   5   1   7     1651.07     1533.17     63.77 o 
   7   1   7      318.34      347.00     36.23 o 
   9   1   7      293.14      297.48     37.68 o 
  11   1   7     1399.53     1721.75    102.88 o 
 -16   2   7      563.00      567.71     99.64 o 
 -14   2   7      107.30       52.79     26.87 o 
 -12   2   7      837.11      774.09     66.07 o 
 -10   2   7     4024.16     3877.83    148.30 o 
  -8   2   7      223.26      224.08     29.60 o 
  -6   2   7     4123.26     3921.35    129.68 o 
  -4   2   7     2701.40     2683.24    112.70 o 
  -2   2   7       37.20       50.42     15.56 o 
   0   2   7     2107.28     1927.31    111.14 o 
   2   2   7     5819.26     5789.26    167.77 o 
   4   2   7      842.64      785.45     42.04 o 
   6   2   7      445.36      417.00     29.42 o 
   8   2   7      768.84      806.42     59.04 o 
  10   2   7       84.77       70.84     25.72 o 
 -15   3   7       40.42       26.42     41.28 o 
 -13   3   7     3014.49     3168.56    145.98 o 
 -11   3   7     1858.47     1975.21     87.33 o 
  -9   3   7     4762.73     4823.29    185.53 o 
  -7   3   7     1406.86     1354.25     58.17 o 
  -5   3   7     4129.77     3885.34    115.48 o 
  -3   3   7     1447.17     1241.98     85.69 o 
  -1   3   7      300.34      274.61     49.05 o 
   1   3   7     3585.76     3619.83    100.99 o 
   3   3   7      173.63      178.01     34.16 o 
   5   3   7     1338.93     1460.86     77.07 o 
   7   3   7      246.05      218.52     30.73 o 
   9   3   7      311.49      326.22     38.22 o 
 -16   4   7       51.38        0.00     93.00 o 
 -14   4   7      469.61      418.95    106.03 o 
 -12   4   7       61.09        0.00     94.58 o 
 -10   4   7      181.75      192.67     29.18 o 
  -8   4   7     2404.14     2389.63    137.89 o 
  -6   4   7     1191.33     1322.68     55.19 o 
  -4   4   7      937.17     1016.50     72.23 o 
  -2   4   7      109.31      141.61     37.31 o 
   0   4   7      192.90      173.52     30.44 o 
   2   4   7      999.00     1144.16     89.59 o 
   4   4   7       42.58       60.42     21.33 o 
   6   4   7      942.05      858.50     59.88 o 
   8   4   7      713.07      712.70     64.11 o 
  10   4   7      248.36      185.90     32.16 o 
 -15   5   7      762.20      731.73    143.08 o 
 -13   5   7      785.45      759.75     79.34 o 
 -11   5   7      250.52      161.56     35.42 o 
  -9   5   7     1870.62     1961.15     80.08 o 
  -7   5   7     1038.83     1130.17     62.39 o 
  -5   5   7      334.65      365.47     41.92 o 
  -3   5   7    10832.24    10672.02    351.49 o 
  -1   5   7     3830.46     3809.66    270.82 o 
   1   5   7      363.31      358.08     40.06 o 
   3   5   7     1213.53     1237.14     92.39 o 
   5   5   7     1451.64     1690.93     95.96 o 
   7   5   7       66.72       82.56     38.18 o 
   9   5   7      582.96      533.58     57.89 o 
 -14   6   7       96.29      205.93    117.53 o 
 -12   6   7     2249.67     2004.51    125.47 o 
 -10   6   7     1925.52     2184.73    111.42 o 
  -8   6   7      934.88     1017.42     62.23 o 
  -6   6   7      315.76      341.56     35.25 o 
  -4   6   7     4834.40     4937.66    322.43 o 
  -2   6   7     2305.80     2273.82    135.95 o 
   0   6   7     2380.23     2355.17    136.02 o 
   2   6   7     2302.43     2415.90    144.71 o 
   4   6   7      433.75      434.19     63.75 o 
   6   6   7     1957.93     2005.27    146.06 o 
   8   6   7      367.16      408.33     42.81 o 
 -13   7   7      128.67       48.03    279.51 o 
 -11   7   7      609.99      498.26    171.69 o 
  -9   7   7      624.29      524.39     50.91 o 
  -7   7   7      174.00      158.56     56.62 o 
  -5   7   7     2442.29     2176.55    160.72 o 
  -3   7   7      698.80      668.66     76.17 o 
  -1   7   7     2769.40     2855.93    172.17 o 
   1   7   7      463.11      382.63     47.01 o 
   3   7   7     1233.37     1467.36    148.79 o 
   5   7   7      273.39      216.66     68.00 o 
   7   7   7     1116.99     1104.54    122.52 o 
 -12   8   7      148.51      182.42     88.91 o 
 -10   8   7       58.72       54.59     49.91 o 
  -8   8   7      180.15      173.58     59.02 o 
  -6   8   7     1540.56     1407.32    141.42 o 
  -4   8   7      825.97      942.12     91.66 o 
  -2   8   7      362.33      291.71     60.75 o 
   0   8   7      758.71      842.79    105.03 o 
   2   8   7      891.16     1048.50     85.86 o 
   4   8   7      544.29      522.18     71.79 o 
   6   8   7      408.97      471.14    102.50 o 
 -11   9   7      487.66      399.08    144.61 o 
  -9   9   7     3724.21     3785.89    353.60 o 
  -7   9   7     3569.35     3400.25    273.01 o 
  -5   9   7       55.30       28.12     44.33 o 
  -3   9   7       17.05       29.70     45.51 o 
  -1   9   7     1025.28     1070.52     98.45 o 
   1   9   7      225.78      221.81     42.14 o 
   3   9   7      608.40      724.28     74.48 o 
  -8  10   7      245.09      337.76    123.15 o 
  -6  10   7      434.69      392.16    102.45 o 
  -4  10   7      809.36      749.71     94.41 o 
  -2  10   7      274.33      189.72     57.62 o 
   0  10   7     1182.74     1075.12    112.03 o 
   2  10   7     1326.53     1418.11    133.90 o 
 -16   0   8      521.91      459.89    113.44 o 
 -14   0   8      414.21      446.33    131.32 o 
 -12   0   8     5731.46     6012.18    336.20 o 
 -10   0   8     4321.46     4380.43    311.70 o 
  -8   0   8     4728.67     5134.31    237.15 o 
  -6   0   8     4049.79     3964.83    145.12 o 
  -4   0   8     3204.68     3488.01    138.99 o 
  -2   0   8     5381.29     5353.76    209.72 o 
   0   0   8    15098.56    14879.91    541.13 o 
   2   0   8     4450.98     4787.94    355.14 o 
   4   0   8     1249.53     1366.38    143.08 o 
   6   0   8     1314.32     1402.15    153.30 o 
   8   0   8      164.94      129.79     59.79 o 
  10   0   8      310.91      378.13     80.74 o 
 -15   1   8      346.16      245.82     70.81 o 
 -13   1   8      388.76      374.63     43.84 o 
 -11   1   8      433.75      420.49     34.89 o 
  -9   1   8     6433.94     6475.13    224.57 o 
  -7   1   8     1383.43     1423.08     59.04 o 
  -5   1   8     5066.47     4949.73    118.44 o 
  -3   1   8     1075.28      925.78     41.93 o 
  -1   1   8     2500.64     2498.17     66.74 o 
   1   1   8     1586.23     1538.04     77.47 o 
   3   1   8     1759.90     1709.17     78.06 o 
   5   1   8      441.27      388.28     35.22 o 
   7   1   8     1528.79     1689.29     93.67 o 
   9   1   8      416.41      367.92     42.97 o 
 -16   2   8      549.20      408.28    105.77 o 
 -14   2   8      622.37      401.53     68.52 o 
 -12   2   8      144.16       61.10     34.57 o 
 -10   2   8      945.30      909.24     59.46 o 
  -8   2   8      904.78      934.28     49.29 o 
  -6   2   8       98.24      111.51     19.65 o 
  -4   2   8     1621.97     1567.48     57.76 o 
  -2   2   8     5710.80     5739.17    158.94 o 
   0   2   8      178.31      187.82     42.06 o 
   2   2   8     3928.73     4166.59    162.48 o 
   4   2   8     1730.64     1700.78     78.17 o 
   6   2   8      121.33      105.84     29.43 o 
   8   2   8      363.89      446.38     46.00 o 
  10   2   8      446.39      360.83     51.47 o 
 -15   3   8      803.35      826.17     93.77 o 
 -13   3   8      741.60      870.04     52.66 o 
 -11   3   8      928.83      949.24     55.46 o 
  -9   3   8      607.62      595.51     61.82 o 
  -7   3   8      413.69      432.04     46.32 o 
  -5   3   8     1137.78     1263.75     46.67 o 
  -3   3   8     9612.61     9901.86    269.07 o 
  -1   3   8      317.77      323.48    100.15 o 
   1   3   8      519.33      525.23     62.61 o 
   3   3   8     2220.80     2181.21     81.15 o 
   5   3   8     1311.93     1388.96     88.71 o 
   7   3   8       97.77       78.53     25.52 o 
   9   3   8      629.77      650.77     55.62 o 
 -16   4   8      977.24      750.64    250.38 o 
 -14   4   8      367.04      399.35     59.17 o 
 -12   4   8      385.98      382.08     49.98 o 
 -10   4   8     1194.18     1189.29     83.88 o 
  -8   4   8     4119.44     4243.70    165.14 o 
  -6   4   8    20170.86    21882.88    543.99 o 
  -4   4   8      866.70      764.80     39.24 o 
  -2   4   8     1783.87     1856.97     91.52 o 
   0   4   8      672.86      756.88    158.92 o 
   2   4   8       39.27       16.08     23.24 o 
   4   4   8      933.58      904.85     62.39 o 
   6   4   8     1303.04     1446.50     97.87 o 
   8   4   8      303.77      211.95     36.70 o 
 -15   5   8      249.13      184.98     80.74 o 
 -13   5   8      353.59      365.53     53.63 o 
 -11   5   8      103.83       91.48     30.91 o 
  -9   5   8      860.45      785.02     85.13 o 
  -7   5   8     1527.44     1490.46     73.94 o 
  -5   5   8      148.08      203.35     38.28 o 
  -3   5   8     4465.56     4331.08    176.51 o 
  -1   5   8      658.28      886.44    176.80 o 
   1   5   8      561.57      508.31     51.41 o 
   3   5   8      880.65      833.97     86.98 o 
   5   5   8      309.41      249.66     47.28 o 
   7   5   8       33.00      101.42     39.16 o 
 -14   6   8      147.90        0.00     93.51 o 
 -12   6   8      323.41      252.14     79.91 o 
 -10   6   8       90.64       39.39     45.78 o 
  -8   6   8      772.23      751.90     58.80 o 
  -6   6   8      902.01     1054.05    169.67 o 
  -4   6   8      766.27      809.19     79.97 o 
  -2   6   8     1560.38     1522.16    164.79 o 
   0   6   8      829.36      698.19     72.86 o 
   2   6   8     1124.86     1137.87     89.15 o 
   4   6   8     1132.57     1112.41     95.92 o 
   6   6   8      106.40      129.95     40.72 o 
 -13   7   8      112.76      227.39    109.86 o 
 -11   7   8       49.53        0.00     45.24 o 
  -9   7   8     1320.29     1293.13     93.29 o 
  -7   7   8      875.97     1078.80     85.06 o 
  -5   7   8      609.18      616.64     75.11 o 
  -3   7   8     2418.89     2580.41    169.36 o 
  -1   7   8      625.02      397.18     84.29 o 
   1   7   8      347.89      369.71     50.27 o 
   3   7   8      174.27      168.18    123.32 o 
   5   7   8      443.77      493.88     71.61 o 
 -12   8   8     1279.70     1606.54    278.49 o 
 -10   8   8      260.72      115.91    172.20 o 
  -8   8   8      939.10      681.24     78.38 o 
  -6   8   8      148.50      241.40     57.45 o 
  -4   8   8     2868.77     2696.78    275.31 o 
  -2   8   8     2133.69     1837.71    287.17 o 
   0   8   8     1466.65     1681.65    152.24 o 
   2   8   8      584.95      603.98     67.41 o 
   4   8   8      121.53       78.83    128.18 o 
  -9   9   8      158.31        0.00    265.20 o 
  -7   9   8       38.78       28.73     49.96 o 
  -5   9   8      356.50      444.10    117.78 o 
  -3   9   8      141.99      183.25     69.49 o 
  -1   9   8      177.35      245.70     58.57 o 
   1   9   8      121.48      108.00     55.85 o 
   3   9   8       90.20       71.21     40.32 o 
  -6  10   8       96.48       40.78     86.49 o 
  -4  10   8      186.64      218.81     99.66 o 
  -2  10   8     1558.64     1709.32    270.06 o 
   0  10   8      755.08      669.31    126.86 o 
 -15   1   9      942.46      808.30    102.96 o 
 -13   1   9      316.81      177.22     40.37 o 
 -11   1   9      155.20      226.52     33.04 o 
  -9   1   9     2654.35     2645.41    110.94 o 
  -7   1   9     1594.32     1547.67     64.86 o 
  -5   1   9     2245.16     2224.21    107.68 o 
  -3   1   9     2674.86     2692.65     85.77 o 
  -1   1   9     1778.95     1970.83    146.93 o 
   1   1   9     1205.63     1066.30     61.47 o 
   3   1   9     4203.34     3943.06    167.16 o 
   5   1   9      184.88      210.70     31.83 o 
   7   1   9     1109.08     1135.10    119.89 o 
   9   1   9      172.78      195.79     57.86 o 
 -16   2   9      125.46       97.60     79.71 o 
 -14   2   9      463.41      498.45    145.38 o 
 -12   2   9     3984.49     4177.95    168.45 o 
 -10   2   9     1806.45     1731.74    100.50 o 
  -8   2   9      403.77      416.63     38.33 o 
  -6   2   9     2796.74     2975.37     87.28 o 
  -4   2   9       21.70        5.75     21.29 o 
  -2   2   9     1142.43     1140.50     52.07 o 
   0   2   9     8676.17     8988.89    350.16 o 
   2   2   9      545.45      616.45     52.99 o 
   4   2   9     2014.58     2064.19    105.04 o 
   6   2   9      862.24      985.82     85.92 o 
   8   2   9      225.83      249.65     35.87 o 
 -17   3   9      298.86      202.86    127.75 o 
 -15   3   9       78.34       70.70     47.35 o 
 -13   3   9      329.80      261.34     69.37 o 
 -11   3   9     1170.96     1255.07     80.85 o 
  -9   3   9     2744.33     2524.71    105.27 o 
  -7   3   9      577.71      615.41     42.68 o 
  -5   3   9      621.23      559.87     33.33 o 
  -3   3   9     5441.86     5692.48    163.16 o 
  -1   3   9     2867.84     2745.72    218.45 o 
   1   3   9     1191.33     1266.92     61.36 o 
   3   3   9      583.36      589.49     38.09 o 
   5   3   9      863.76      724.76     47.78 o 
   7   3   9        4.68        0.00     44.96 o 
 -16   4   9      207.76      174.76    118.04 o 
 -14   4   9       62.29        0.00     59.31 o 
 -12   4   9       52.55       50.61     28.61 o 
 -10   4   9     1321.97     1376.01     77.24 o 
  -8   4   9     1655.40     1852.18     79.39 o 
  -6   4   9     2982.10     3042.82    132.97 o 
  -4   4   9      386.07      336.02     28.31 o 
  -2   4   9      512.91      663.22     87.63 o 
   0   4   9     1813.59     1821.56    263.92 o 
   2   4   9      218.22      244.40     44.80 o 
   4   4   9       96.12       71.34     20.15 o 
   6   4   9      362.90      318.18     36.38 o 
   8   4   9      145.22      154.12     45.65 o 
 -15   5   9      470.76      276.95    222.79 o 
 -13   5   9      856.46      815.66     95.06 o 
 -11   5   9     4298.51     4565.85    236.13 o 
  -9   5   9     1826.26     1863.86     95.99 o 
  -7   5   9      223.82      245.11     35.22 o 
  -5   5   9     1409.41     1394.09     67.71 o 
  -3   5   9      243.95      245.06     60.04 o 
  -1   5   9     1582.06     1676.09    153.80 o 
   1   5   9     4117.06     3982.19    217.37 o 
   3   5   9      635.77      647.71     89.30 o 
   5   5   9      404.58      482.87     54.28 o 
   7   5   9      190.48      165.99     38.49 o 
 -14   6   9      172.26      344.40     98.62 o 
 -12   6   9      263.52      251.07     66.92 o 
 -10   6   9       94.96      143.96     39.87 o 
  -8   6   9     1759.17     1712.57     97.97 o 
  -6   6   9     3600.39     3998.73    404.74 o 
  -4   6   9      453.10      505.11     86.67 o 
  -2   6   9     1838.34     1876.16    147.84 o 
   0   6   9      518.24      588.11     58.98 o 
   2   6   9      409.09      454.35     51.09 o 
   4   6   9       41.71        0.00     95.00 o 
   6   6   9      385.05      451.97     64.81 o 
 -13   7   9       28.30        0.00     60.81 o 
 -11   7   9      130.27       44.55     68.07 o 
  -9   7   9     1335.32     1250.68     97.89 o 
  -7   7   9     2382.66     2470.63    188.73 o 
  -5   7   9     1432.16     1395.17    117.46 o 
  -3   7   9     1968.00     1964.41    170.48 o 
  -1   7   9     2047.41     2198.67    145.33 o 
   1   7   9      116.54       40.71     43.92 o 
   3   7   9     1441.24     1472.98    109.04 o 
   5   7   9      275.65      342.52     59.53 o 
 -12   8   9      395.93      406.23    167.09 o 
 -10   8   9      142.82      114.59     56.16 o 
  -8   8   9      317.32      377.35     57.37 o 
  -6   8   9      746.46      711.47     94.26 o 
  -4   8   9      110.98      184.84     60.16 o 
  -2   8   9       28.86       18.23     84.01 o 
   0   8   9      392.90      346.99     48.87 o 
   2   8   9      954.29     1089.82     96.00 o 
  -9   9   9      336.94      112.42    109.86 o 
  -7   9   9      890.13      881.80    191.11 o 
  -5   9   9     3273.93     3428.49    308.99 o 
  -3   9   9     1745.99     1854.32    232.82 o 
  -1   9   9      172.49      160.12     78.09 o 
   1   9   9      477.49      431.31     75.33 o 
 -16   0  10      305.33      255.49     77.67 o 
 -14   0  10       86.70       59.39     50.13 o 
 -12   0  10     8896.34     9490.35    682.57 o 
 -10   0  10      150.23      136.07     63.62 o 
  -8   0  10      412.02      381.32     48.77 o 
  -6   0  10      408.25      449.40     47.88 o 
  -4   0  10     1069.14      962.72     94.53 o 
  -2   0  10     4500.70     4530.39    218.61 o 
   0   0  10     3534.02     3375.57    282.06 o 
   2   0  10     2562.56     2400.10    227.90 o 
   4   0  10     2604.87     2522.74    254.47 o 
   6   0  10      790.72      826.26    133.88 o 
   8   0  10     1144.60      849.77    156.36 o 
 -15   1  10      652.13      686.11    141.54 o 
 -13   1  10      568.27      494.98     63.49 o 
 -11   1  10      679.50      701.68     56.23 o 
  -9   1  10      355.17      318.80     36.88 o 
  -7   1  10      303.18      320.60     53.23 o 
  -5   1  10     2511.92     2547.02     83.29 o 
  -3   1  10     2412.97     2425.35     82.31 o 
  -1   1  10      661.69      732.10     46.58 o 
   1   1  10     1444.54     1573.98     69.86 o 
   3   1  10     1774.23     1816.44    148.57 o 
   5   1  10      559.30      578.59     98.27 o 
   7   1  10       34.89        7.34     60.66 o 
 -16   2  10      319.00      296.37    127.75 o 
 -14   2  10      939.55     1208.07    151.76 o 
 -12   2  10      659.68      538.94     59.64 o 
 -10   2  10      976.35      914.53     53.04 o 
  -8   2  10     3666.13     3829.22    148.27 o 
  -6   2  10     2386.97     2321.39     96.06 o 
  -4   2  10      587.41      673.57     44.40 o 
  -2   2  10     6426.15     6350.76    252.81 o 
   0   2  10     8641.72     8351.71    371.67 o 
   2   2  10       91.24       99.32     27.17 o 
   4   2  10      392.68      409.12     34.54 o 
   6   2  10     1065.48      971.35     76.69 o 
   8   2  10        3.68       50.50     45.87 o 
 -17   3  10      230.42      174.76     80.74 o 
 -15   3  10      279.67      270.23    142.05 o 
 -13   3  10     1055.15      953.31     93.99 o 
 -11   3  10     4214.53     4634.23    209.46 o 
  -9   3  10     1556.37     1719.51     80.72 o 
  -7   3  10      595.53      569.51     38.43 o 
  -5   3  10      659.17      695.50     40.32 o 
  -3   3  10     3867.37     3784.04    182.42 o 
  -1   3  10      122.72      148.19    118.55 o 
   1   3  10     1216.17     1129.41     74.31 o 
   3   3  10      459.98      336.84     36.32 o 
   5   3  10      697.07      713.53     92.71 o 
   7   3  10     1173.48     1022.82    100.34 o 
 -16   4  10     1062.96     1066.94    182.93 o 
 -14   4  10      409.05      309.83     74.64 o 
 -12   4  10       18.21       35.75     29.23 o 
 -10   4  10      420.51      413.89     41.97 o 
  -8   4  10     2891.76     2981.31    141.16 o 
  -6   4  10     7680.49     7767.81    249.41 o 
  -4   4  10      899.33      992.66     68.12 o 
  -2   4  10     2036.35     2137.05    107.03 o 
   0   4  10      606.96      555.69     52.12 o 
   2   4  10      329.13      352.46     50.37 o 
   4   4  10     3114.03     3387.67    224.80 o 
   6   4  10      335.16      388.96     52.20 o 
 -15   5  10       82.64       85.33    133.37 o 
 -13   5  10       54.02       57.04     37.21 o 
 -11   5  10     1160.14     1117.71     83.58 o 
  -9   5  10      585.93      599.65     45.79 o 
  -7   5  10      100.52      155.67     40.20 o 
  -5   5  10     1412.55     1548.89     90.35 o 
  -3   5  10       28.30        9.06     41.65 o 
  -1   5  10       37.22      116.98     86.61 o 
   1   5  10       20.58       44.81     44.04 o 
   3   5  10      391.13      426.95     37.55 o 
   5   5  10      117.86      107.10     51.33 o 
 -14   6  10      280.69       91.98     89.93 o 
 -12   6  10       80.29       53.44     48.25 o 
 -10   6  10       65.49       61.35     34.34 o 
  -8   6  10      570.08      585.58     65.68 o 
  -6   6  10     1461.79     1663.02    100.96 o 
  -4   6  10      690.81      550.32    155.60 o 
  -2   6  10      226.31      145.47     46.08 o 
   0   6  10      284.68      243.72     43.23 o 
   2   6  10      132.28      179.65     42.17 o 
   4   6  10      632.41      790.92     64.40 o 
 -13   7  10      129.80       89.42     79.71 o 
 -11   7  10      331.09      334.71     98.50 o 
  -9   7  10      710.01      758.82     88.38 o 
  -7   7  10      843.31      853.28     84.53 o 
  -5   7  10     1504.35     1654.56    247.06 o 
  -3   7  10      902.43     1045.11    177.57 o 
  -1   7  10      637.66      645.31     83.73 o 
   1   7  10     1182.68     1048.09    104.08 o 
   3   7  10      677.19      748.84     75.92 o 
 -10   8  10      214.79       77.24     95.96 o 
  -8   8  10      534.27      614.98     68.02 o 
  -6   8  10      450.29      570.84     83.24 o 
  -4   8  10      112.86      116.49     93.00 o 
  -2   8  10     1190.46     1070.04    114.50 o 
   0   8  10     1298.03     1300.78    155.08 o 
   2   8  10      135.14      164.89     68.13 o 
  -7   9  10      207.53      140.71     58.27 o 
  -5   9  10       58.72        8.33     50.24 o 
  -3   9  10      515.65      468.06     97.60 o 
  -1   9  10      541.16      495.23     85.67 o 
 -15   1  11      862.69      768.15    122.51 o 
 -13   1  11      954.35      915.28     82.00 o 
 -11   1  11     1069.64     1261.01     81.67 o 
  -9   1  11      980.12     1077.53     70.21 o 
  -7   1  11      106.20       81.19     23.31 o 
  -5   1  11     3401.18     3279.77    125.01 o 
  -3   1  11     2989.37     2968.64    103.19 o 
  -1   1  11     2750.92     2801.18    118.86 o 
   1   1  11      211.24      227.61     78.44 o 
   3   1  11     1220.63     1540.20    184.98 o 
   5   1  11      211.66      176.61     49.80 o 
   7   1  11      291.53      197.57     65.60 o 
 -16   2  11      101.72      270.31    107.31 o 
 -14   2  11      534.94      484.83     82.13 o 
 -12   2  11     1646.26     1720.90    105.28 o 
 -10   2  11      203.11      327.46     48.67 o 
  -8   2  11     2827.57     2931.49    126.02 o 
  -6   2  11     1959.75     1906.82     97.55 o 
  -4   2  11      272.72      337.09     30.77 o 
  -2   2  11     4502.08     4738.51    237.07 o 
   0   2  11      475.83      404.06     36.40 o 
   2   2  11      374.21      327.80     38.37 o 
   4   2  11     1330.30      980.94    126.79 o 
   6   2  11      205.32      266.91     60.82 o 
 -15   3  11       90.59      146.92     48.83 o 
 -13   3  11      730.60      733.51     97.26 o 
 -11   3  11     2121.83     2086.53    154.52 o 
  -9   3  11     1292.72     1162.45     97.06 o 
  -7   3  11     1083.36     1115.55     62.59 o 
  -5   3  11      801.86      746.98     89.91 o 
  -3   3  11       74.90       80.04     29.44 o 
  -1   3  11     1407.93     1613.28    188.55 o 
   1   3  11     3652.38     3757.42    170.47 o 
   3   3  11     1430.16     1511.04    104.46 o 
   5   3  11      182.75      160.16     38.11 o 
 -16   4  11       90.53      201.84    204.39 o 
 -14   4  11      187.24      192.03     75.35 o 
 -12   4  11       45.04       57.55     39.53 o 
 -10   4  11      237.21      196.73     43.64 o 
  -8   4  11     2151.41     2144.80    119.74 o 
  -6   4  11      395.62      419.17     40.04 o 
  -4   4  11      436.57      422.77     47.50 o 
  -2   4  11     1451.23     1370.01     80.38 o 
   0   4  11      306.46      266.55     37.77 o 
   2   4  11      241.13      259.39     30.32 o 
   4   4  11      157.00      174.57     59.81 o 
 -15   5  11      163.03      227.39    144.10 o 
 -13   5  11       78.13       54.44     57.86 o 
 -11   5  11     1841.24     2004.20    118.20 o 
  -9   5  11     1031.11     1104.04    146.92 o 
  -7   5  11      411.04      509.57     55.43 o 
  -5   5  11      232.57      246.02     39.08 o 
  -3   5  11     3416.80     3811.86    198.28 o 
  -1   5  11      153.48      124.92     50.78 o 
   1   5  11     1462.05     1536.42     94.89 o 
   3   5  11      326.26      310.27     41.21 o 
 -14   6  11      874.48     1190.09    190.60 o 
 -12   6  11      478.03      475.36     65.06 o 
 -10   6  11       46.02       49.84     45.29 o 
  -8   6  11      313.94      296.07     41.00 o 
  -6   6  11      315.84      429.27    100.82 o 
  -4   6  11       96.57      101.23     34.55 o 
  -2   6  11     1745.10     2004.41    163.53 o 
   0   6  11      978.04      828.90    174.76 o 
   2   6  11      549.11      584.76     65.65 o 
 -11   7  11      298.50      333.44     99.79 o 
  -9   7  11      194.92      150.80     56.55 o 
  -7   7  11      478.03      578.86     84.77 o 
  -5   7  11      669.57      695.78    119.07 o 
  -3   7  11      788.32      724.62    119.32 o 
  -1   7  11      497.27      567.94     75.70 o 
   1   7  11       53.04       67.72     57.75 o 
 -10   8  11      721.02      648.14     91.95 o 
  -8   8  11     1732.52     1632.91    155.10 o 
  -6   8  11     1696.65     1404.60    121.74 o 
  -4   8  11      801.72      914.60    158.66 o 
  -2   8  11      187.82      139.54     71.61 o 
   0   8  11      133.10      115.06     69.87 o 
 -16   0  12      381.62      549.31    128.77 o 
 -14   0  12       37.76        0.00     91.47 o 
 -12   0  12     1798.94     1667.65    147.77 o 
 -10   0  12      231.63      184.87     70.71 o 
  -8   0  12     5218.32     5693.72    432.04 o 
  -6   0  12      745.06      725.79     63.36 o 
  -4   0  12     1302.01     1399.72    219.47 o 
  -2   0  12     4357.08     5155.04    334.44 o 
   0   0  12     3205.69     3695.45    200.82 o 
   2   0  12      820.90      842.10    173.22 o 
   4   0  12     1000.79     1067.45    357.69 o 
 -15   1  12      307.27      240.19     61.06 o 
 -13   1  12       49.75       24.32     41.47 o 
 -11   1  12     1822.64     1755.42    118.29 o 
  -9   1  12     1105.67      927.53     60.29 o 
  -7   1  12      108.08       84.77     24.56 o 
  -5   1  12      590.51      569.71     43.62 o 
  -3   1  12      317.93      350.77     32.52 o 
  -1   1  12      841.60      962.92     43.75 o 
   1   1  12      961.58      881.98     92.67 o 
   3   1  12      523.69      607.98    118.30 o 
   5   1  12      688.26      693.66    111.65 o 
 -16   2  12     1030.29     1163.51    211.55 o 
 -14   2  12      404.42      403.11     87.44 o 
 -12   2  12      757.12      918.29     71.25 o 
 -10   2  12     2141.79     2237.65    118.48 o 
  -8   2  12      130.22      115.89     38.65 o 
  -6   2  12      438.74      404.04     54.14 o 
  -4   2  12     3204.61     3187.23    122.30 o 
  -2   2  12      609.36      668.59     68.24 o 
   0   2  12     1270.65     1335.04     63.97 o 
   2   2  12     1137.53     1139.35    166.31 o 
   4   2  12      116.28      111.41    148.44 o 
 -15   3  12       24.38      122.64     69.96 o 
 -13   3  12      398.96      254.45    197.50 o 
 -11   3  12     1175.30     1037.68    103.22 o 
  -9   3  12       76.10       68.05     37.32 o 
  -7   3  12     3080.33     3474.99    174.68 o 
  -5   3  12     7055.15     7566.28    366.12 o 
  -3   3  12     2994.54     3277.94    192.38 o 
  -1   3  12      408.52      380.87     62.02 o 
   1   3  12      472.31      462.91     47.62 o 
   3   3  12      436.03      354.01     54.94 o 
 -14   4  12     1118.99     1331.11    128.08 o 
 -12   4  12      117.06      153.62     57.07 o 
 -10   4  12      636.38      630.95     57.09 o 
  -8   4  12     1215.61     1131.71     71.85 o 
  -6   4  12     1594.55     1745.17     85.79 o 
  -4   4  12      713.05      735.16     64.54 o 
  -2   4  12     2186.92     2410.14    205.53 o 
   0   4  12      520.44      435.37     54.32 o 
   2   4  12      355.50      415.02     57.19 o 
   4   4  12     2137.80     2586.41    239.93 o 
 -13   5  12      196.21      250.99     49.62 o 
 -11   5  12       17.68       66.73     50.30 o 
  -9   5  12      155.51      114.69     39.94 o 
  -7   5  12      446.60      427.44     48.75 o 
  -5   5  12      461.32      343.09     38.18 o 
  -3   5  12     1072.09     1078.01     98.05 o 
  -1   5  12      118.95       54.27     25.30 o 
   1   5  12      538.62      543.62     97.34 o 
   3   5  12       64.10       14.00     54.63 o 
 -12   6  12      488.18      576.69     80.78 o 
 -10   6  12      458.06      405.56     52.17 o 
  -8   6  12       25.64        6.96     48.10 o 
  -6   6  12     1090.57     1053.74    118.00 o 
  -4   6  12      538.70      519.51    106.63 o 
  -2   6  12      246.15      215.07     54.02 o 
   0   6  12      811.70      878.98     85.41 o 
   2   6  12       68.20       77.51     44.39 o 
 -11   7  12      377.01      350.89    115.95 o 
  -9   7  12      276.30      266.10     51.91 o 
  -7   7  12      301.31      246.15     68.74 o 
  -5   7  12       74.05       22.44     81.91 o 
  -3   7  12       17.86       25.16     61.47 o 
  -1   7  12      321.64      317.05     68.08 o 
  -8   8  12      765.22      636.41    110.94 o 
  -6   8  12       77.80       53.95     45.49 o 
  -4   8  12      230.22       51.95    113.69 o 
 -15   1  13      496.31      564.16    130.81 o 
 -13   1  13     1455.76     1652.34    158.94 o 
 -11   1  13      694.06      730.48     70.07 o 
  -9   1  13      426.93      467.77     52.66 o 
  -7   1  13      103.14      115.38     31.04 o 
  -5   1  13     2540.26     2634.88    135.09 o 
  -3   1  13      420.34      414.96     54.81 o 
  -1   1  13     1063.61     1193.06    111.34 o 
   1   1  13      312.92      317.02     68.12 o 
   3   1  13       90.72       58.40     45.94 o 
 -16   2  13      308.61      207.46    116.50 o 
 -14   2  13      486.05      599.08    112.65 o 
 -12   2  13       24.48       85.74     42.39 o 
 -10   2  13      321.19      407.79     52.14 o 
  -8   2  13     1035.64     1062.90     72.29 o 
  -6   2  13      324.88      309.81     45.28 o 
  -4   2  13     1642.43     1545.37    111.12 o 
  -2   2  13     1248.57     1189.83    102.73 o 
   0   2  13      167.76      180.48     51.51 o 
   2   2  13      978.75     1152.83    140.67 o 
 -15   3  13     1022.58     1193.15    303.53 o 
 -13   3  13      628.61      461.78     81.42 o 
 -11   3  13      896.25      920.79    105.17 o 
  -9   3  13      556.15      618.43     61.29 o 
  -7   3  13      406.74      433.95     50.38 o 
  -5   3  13       93.65      105.70     25.59 o 
  -3   3  13      816.17      835.47     78.41 o 
  -1   3  13      270.64      238.10     68.51 o 
   1   3  13      907.23      750.08    110.09 o 
   3   3  13      214.39      156.32     88.72 o 
 -14   4  13      211.13      334.84     92.67 o 
 -12   4  13      433.88       72.48    150.65 o 
 -10   4  13     1005.47      989.59     70.28 o 
  -8   4  13     1212.13     1159.40    119.12 o 
  -6   4  13      412.14      299.52     52.02 o 
  -4   4  13       60.36       32.36     32.94 o 
  -2   4  13       64.75       80.79     60.94 o 
   0   4  13      418.83      407.56     54.85 o 
   2   4  13      335.47      241.36     58.52 o 
 -13   5  13       60.99       89.03     54.01 o 
 -11   5  13     1013.67      786.33     99.68 o 
  -9   5  13      738.67      660.44     57.40 o 
  -7   5  13     1982.37     1954.79    124.74 o 
  -5   5  13      948.12      980.95     67.50 o 
  -3   5  13      143.63       36.42     80.99 o 
  -1   5  13      490.72      484.20     63.66 o 
   1   5  13     2322.96     2744.36    186.93 o 
 -12   6  13       95.39       34.47     89.81 o 
 -10   6  13      817.28      915.34     91.53 o 
  -8   6  13     1107.80      964.73    143.69 o 
  -6   6  13      562.32      590.11     83.72 o 
  -4   6  13       38.64        0.00     50.08 o 
  -2   6  13      208.55      274.19     92.23 o 
   0   6  13      124.83      105.52     44.52 o 
  -9   7  13      622.33      736.00     92.13 o 
  -7   7  13       74.88      283.75     99.39 o 
  -5   7  13      211.38      204.12    300.81 o 
  -3   7  13      297.15      317.02    105.01 o 
 -14   0  14      618.46      687.79    150.74 o 
 -12   0  14      951.43      972.62    107.56 o 
 -10   0  14      302.53      195.25     87.89 o 
  -8   0  14     2086.48     1815.14    344.40 o 
  -6   0  14     2276.96     2532.19    252.17 o 
  -4   0  14     1320.51     1456.06    131.38 o 
  -2   0  14       31.99      127.75     99.64 o 
   0   0  14       84.79      115.99    108.33 o 
   2   0  14     1141.51     1190.09    200.82 o 
 -15   1  14      121.44       89.24    127.24 o 
 -13   1  14      859.16     1154.25    262.65 o 
 -11   1  14      718.17      871.05     95.07 o 
  -9   1  14      159.13       31.85     84.47 o 
  -7   1  14      891.54      939.79     71.40 o 
  -5   1  14     1839.54     1893.63    112.45 o 
  -3   1  14       35.27       40.23     27.68 o 
  -1   1  14       44.45       18.95     45.16 o 
   1   1  14       74.40       48.77     56.14 o 
 -14   2  14     1671.84     1846.30    246.30 o 
 -12   2  14      201.36      211.61     90.35 o 
 -10   2  14      530.10      411.26     79.85 o 
  -8   2  14      310.41      318.61     68.51 o 
  -6   2  14      107.54       93.60     98.14 o 
  -4   2  14      535.53      578.29     72.29 o 
  -2   2  14      585.72      478.34     41.59 o 
   0   2  14      593.10      734.95    117.43 o 
   2   2  14      387.59      358.98    115.48 o 
 -13   3  14      177.86      119.62     68.46 o 
  -9   3  14      884.70      760.12     80.67 o 
  -7   3  14     1391.93     1541.54    101.26 o 
  -5   3  14        1.95        0.00     51.50 o 
  -3   3  14      545.39      568.07     75.59 o 
  -1   3  14      550.65      507.72     63.11 o 
   1   3  14     1029.52     1218.14    141.59 o 
 -12   4  14      470.73      539.05    126.31 o 
 -10   4  14     3467.05     3781.06    311.02 o 
  -8   4  14      319.29      262.14     61.19 o 
  -6   4  14      338.33      371.71     59.03 o 
  -4   4  14     1390.86     1482.47    161.10 o 
  -2   4  14     1038.65      833.51    106.70 o 
   0   4  14      228.07      230.58    121.92 o 
 -11   5  14       34.24        4.21     73.52 o 
  -9   5  14       24.80       17.41     60.89 o 
  -7   5  14      709.66      537.26     81.19 o 
  -5   5  14       63.54       24.27     36.33 o 
  -3   5  14        5.53      161.33    129.02 o 
  -1   5  14      543.75      520.87     84.16 o 
 -10   6  14      488.80      503.71    113.30 o 
  -8   6  14      227.91      219.40     88.54 o 
  -6   6  14      104.27       53.77    166.60 o 
  -4   6  14      300.56      220.19     82.60 o 
 -13   1  15      219.83      121.57     78.89 o 
 -11   1  15      164.82      155.95    101.63 o 
  -9   1  15     1862.92     1974.32    139.31 o 
  -7   1  15      177.55      141.12     30.64 o 
  -5   1  15       61.00       25.27     29.66 o 
  -3   1  15      564.74      669.18     81.40 o 
  -1   1  15      725.15      694.02    124.68 o 
 -12   2  15      218.63      157.24     43.76 o 
 -10   2  15      611.77      654.91     63.89 o 
  -8   2  15      416.92      438.62     50.67 o 
  -6   2  15      396.45      362.43     56.65 o 
  -4   2  15      632.71      884.27    122.69 o 
  -2   2  15       17.48       18.01     78.22 o 
 -13   3  15      634.37      578.35    128.77 o 
 -11   3  15      159.38      108.57    140.26 o 
  -9   3  15      100.69      117.77     48.53 o 
  -7   3  15     1803.73     1794.32    136.44 o 
  -5   3  15       82.56       85.51     45.61 o 
  -3   3  15       66.43        0.00    108.18 o 
  -1   3  15      183.78      166.72     72.61 o 
 -12   4  15      696.52      648.34    102.46 o 
 -10   4  15      227.11      152.37     84.57 o 
  -8   4  15      166.11      166.67     60.70 o 
  -6   4  15      779.74      796.91     96.55 o 
  -4   4  15       85.59       23.25     79.97 o 
  -9   5  15      176.56       22.84     86.87 o 
  -7   5  15      103.92      131.02     75.88 o 
  -5   5  15       13.53       28.36     91.72 o 
 -12   0  16     1659.98     1952.99    320.39 o 
 -10   0  16      675.00      576.51     92.84 o 
  -8   0  16     1241.46     1160.96    205.93 o 
  -6   0  16      588.24      632.09    101.18 o 
  -4   0  16       20.57      102.71     83.29 o 
 -11   1  16       67.65       79.31     52.99 o 
  -9   1  16     1570.57     1685.22    170.39 o 
  -7   1  16      424.00        0.00    415.94 o 
  -5   1  16      382.16      258.20     79.93 o 
  -3   1  16      235.80      212.70    108.84 o 
 -10   2  16     1016.87      964.19    162.95 o 
  -8   2  16      135.97      191.02     86.10 o 
  -6   2  16     1400.96     1587.81    164.61 o 
  -4   2  16     1417.87     1906.72    160.55 o 
  -9   3  16      371.29      380.08    144.87 o 
  -7   3  16      283.88      268.88     73.26 o 
  -5   3  16       45.08        0.00     78.82 o 
                                                 
